# Supplementary material for: Hexaaqua­magnesium(II) bis­(d-camphor-10-sulfonate)
Source: Acta Crystallogr Sect E Struct Rep Online. 2008 Jun 21;64(Pt 7):m952. doi: 10.1107/S1600536808018047 (PMC2961654; doi:10.1107/S1600536808018047)
Supplement: Supplementary file 1 [file e-64-0m952-sup1.cif]

##############################################################################
###                                                                        ###
###        Electronic paper (Acta Crystallographica Section E)             ###
###                                                                        ###
##############################################################################
#                                                                            #
# This CIF contains the data in a paper accepted for publication in Acta     #
# Crystallographica Section E. It conforms to the requirements of Notes      #
# for Authors for Section E, and has been peer reviewed under the auspices   #
# of the IUCr Commission on Journals.                                        #
#                                                                            #
# Full details of the Crystallographic Information File format               #
# are given in the paper "The Crystallographic Information File (CIF):       #
# a New Standard Archive File for Crystallography" by S. R. Hall, F. H.      #
# Allen and I. D. Brown [Acta Cryst. (1991), A47, 655-685].                  #
#                                                                            #
# The current version of the core CIF dictionary is obtainable from          #
# ftp://ftp.iucr.org/pub/cif_core.dic. The current version number is 2.4.    #
#                                                                            #
# Software is freely available for graphical display of the structure(s) in  #
# this CIF.  For information consult the CIF home page http://www.iucr.org/  #
# cif/home.html                                                              #
#                                                                            #
# This file may be used for bona fide research purposes within the           #
# scientific community so long as proper attribution is given to the journal # 
# article from which it was obtained.                                        #
#                                                                            #
##############################################################################
                                             
data_I
_audit_creation_method     'WinGX routine CIF_UPDATE'
_audit_conform_dict_name     cif_core.dic
_audit_conform_dict_version     2.3
_chemical_name_systematic
;
Hexaaquamagnesium(II) bis(D-camphor-10-sulfonate)
;
_chemical_formula_moiety     'H12 Mg O6 2+ , 2C10 H15 O4 S -'
_chemical_formula_sum     'C20 H42 Mg O14 S2'
_chemical_formula_iupac     '[Mg (H2 O)6] (C10 H15 O4 S)2'
_chemical_formula_weight     594.97
_symmetry_cell_setting     monoclinic
_symmetry_space_group_name_H-M     'P 21'
_symmetry_space_group_name_Hall     'P 2yb'
loop_
    _symmetry_equiv_pos_as_xyz
    'x, y, z'
    '-x, y+1/2, -z'
_cell_length_a     11.75456(10)
_cell_length_b     7.05950(8)
_cell_length_c     17.22794(15)
_cell_angle_alpha     90
_cell_angle_beta     93.1811(8)
_cell_angle_gamma     90
_cell_volume     1427.39(2)
_cell_formula_units_Z     2
_cell_measurement_reflns_used     21884
_cell_measurement_theta_min     2.85
_cell_measurement_theta_max     32.21
_cell_measurement_temperature     130(2)
_exptl_crystal_description     prism
_exptl_crystal_colour     colourless
_exptl_crystal_size_max     0.5
_exptl_crystal_size_mid     0.2
_exptl_crystal_size_min     0.2
_exptl_crystal_density_diffrn     1.384
_exptl_crystal_density_method     'not measured'
_exptl_crystal_F_000     636
_exptl_absorpt_coefficient_mu     0.272
_exptl_absorpt_correction_type     multi-scan
_exptl_absorpt_process_details     '(CrysAlis RED; Oxford Diffraction, 2008)'
_exptl_absorpt_correction_T_min     0.91751
_exptl_absorpt_correction_T_max     1
_exptl_special_details
;
CrysAlis RED: Empirical absorption correction using spherical harmonics,
implemented in SCALE3 ABSPACK scaling algorithm.
;
_diffrn_ambient_temperature     130(2)
_diffrn_radiation_type     MoK\a
_diffrn_radiation_wavelength     0.71073
_diffrn_radiation_monochromator     graphite
_diffrn_measurement_device_type     'Oxford Diffraction Xcalibur CCD'
_diffrn_measurement_method     '\w and \f'
_diffrn_detector_area_resol_mean     16.356
_diffrn_reflns_number     40278
_diffrn_reflns_av_R_equivalents     0.0254
_diffrn_reflns_theta_min     2.86
_diffrn_reflns_theta_max     30.5
_diffrn_reflns_theta_full     30.5
_diffrn_measured_fraction_theta_max     0.999
_diffrn_measured_fraction_theta_full     0.999
_diffrn_reflns_limit_h_min     -16
_diffrn_reflns_limit_h_max     16
_diffrn_reflns_limit_k_min     -9
_diffrn_reflns_limit_k_max     10
_diffrn_reflns_limit_l_min     -24
_diffrn_reflns_limit_l_max     24
_refine_special_details
;
Refinement of <i>F</i>^2^ against ALL reflections. The weighted <i>R</i>-factor
<i>wR</i> and goodness of fit <i>S</i> are based on <i>F</i>^2^, conventional
<i>R</i>-factors <i>R</i> are based on <i>F</i>, with <i>F</i> set to zero for
negative <i>F</i>^2^. The threshold expression of <i>F</i>^2^ >
\s(<i>F</i>^2^) is used only for calculating <i>R</i>-factors(gt) <i>etc</i>.
and is not relevant to the choice of reflections for refinement.
<i>R</i>-factors based on <i>F</i>^2^ are statistically about twice as large
as those based on <i>F</i>, and <i>R</i>- factors based on ALL data will be
even larger.
;
_reflns_number_total     8136
_reflns_number_gt     7028
_reflns_threshold_expression     I>2\s(I)
_refine_ls_structure_factor_coef     Fsqd
_refine_ls_matrix_type     full
_refine_ls_R_factor_all     0.0347
_refine_ls_R_factor_gt     0.0277
_refine_ls_wR_factor_gt     0.0673
_refine_ls_wR_factor_ref     0.069
_refine_ls_goodness_of_fit_ref     0.987
_refine_ls_restrained_S_all     0.987
_refine_ls_number_reflns     8136
_refine_ls_number_parameters     386
_refine_ls_number_restraints     1
_refine_ls_hydrogen_treatment     mixed
_refine_ls_weighting_scheme     calc
_refine_ls_weighting_details
               'calc w = 1/[\s^2^(Fo^2^)+(0.0437P)^2^] where P=(Fo^2^+2Fc^2^)/3'
_atom_sites_solution_hydrogens     geom
_atom_sites_solution_primary     direct
_atom_sites_solution_secondary     difmap
_refine_ls_shift/su_max     0.001
_refine_ls_shift/su_mean     0
_refine_diff_density_max     0.367
_refine_diff_density_min     -0.356
_refine_ls_extinction_method     none
_refine_ls_abs_structure_details     'Flack (1983), 3459 Friedel pairs'
_refine_ls_abs_structure_Flack     0.03(4)
loop_
    _atom_type_symbol
    _atom_type_description
    _atom_type_scat_dispersion_real
    _atom_type_scat_dispersion_imag
    _atom_type_scat_source
    Mg Mg 0.0486 0.0363 'International Tables Vol C Tables 4.2.6.8 and 6.1.1.4'
    S S 0.1246 0.1234 'International Tables Vol C Tables 4.2.6.8 and 6.1.1.4'
    O O 0.0106 0.006 'International Tables Vol C Tables 4.2.6.8 and 6.1.1.4'
    C C 0.0033 0.0016 'International Tables Vol C Tables 4.2.6.8 and 6.1.1.4'
    H H 0 0 'International Tables Vol C Tables 4.2.6.8 and 6.1.1.4'
_computing_data_collection     'CrysAlis CCD (Oxford Diffraction, 2008)'
_computing_cell_refinement     'CrysAlis RED (Oxford Diffraction, 2008)'
_computing_data_reduction     'CrysAlis RED (Oxford Diffraction, 2008)'
_computing_structure_solution     'SHELXS97 (Sheldrick, 2008)'
_computing_structure_refinement     'SHELXL97 (Sheldrick, 2008)'
_computing_molecular_graphics     'ORTEP-3 (Farrugia, 1997)'
_computing_publication_material     'SHELXL97 (Sheldrick, 2008)'
loop_
    _atom_site_type_symbol
    _atom_site_label
    _atom_site_fract_x
    _atom_site_fract_y
    _atom_site_fract_z
    _atom_site_U_iso_or_equiv
    _atom_site_adp_type
    _atom_site_calc_flag
    _atom_site_refinement_flags
    _atom_site_occupancy
    _atom_site_disorder_assembly
    _atom_site_disorder_group
    Mg Mg1 0.25718(3) 0.53807(10) 0.005258(19) 0.01645(8) Uani d . 1 . .
    S S1 0.91451(2) 0.53891(6) 0.154547(14) 0.01601(6) Uani d . 1 . .
    S S2 0.42218(2) 0.03871(6) 0.169663(14) 0.01538(6) Uani d . 1 . .
    O O1 0.39380(8) 0.5349(3) 0.08377(6) 0.0314(2) Uani d . 1 . .
    O O2 0.17955(11) 0.32080(18) 0.06080(7) 0.0233(3) Uani d . 1 . .
    O O3 0.11878(8) 0.5400(2) -0.07079(6) 0.0329(2) Uani d . 1 . .
    O O4 0.33376(10) 0.75739(18) -0.05030(7) 0.0230(2) Uani d . 1 . .
    O O5 0.33458(11) 0.33056(18) -0.05722(7) 0.0237(3) Uani d . 1 . .
    O O6 0.18050(11) 0.74588(18) 0.06692(7) 0.0270(3) Uani d . 1 . .
    O O7 0.96709(11) 0.29196(18) 0.38660(7) 0.0356(3) Uani d . 1 . .
    O O8 0.79319(6) 0.5401(2) 0.13121(5) 0.02163(17) Uani d . 1 . .
    O O9 0.97210(9) 0.71014(15) 0.13082(7) 0.0206(2) Uani d . 1 . .
    O O10 0.97185(9) 0.36782(15) 0.13013(7) 0.0214(2) Uani d . 1 . .
    O O11 0.38282(9) 0.10715(19) 0.42956(6) 0.0408(3) Uani d . 1 . .
    O O12 0.30410(6) 0.03885(19) 0.13849(4) 0.02073(16) Uani d . 1 . .
    O O13 0.48094(9) -0.13891(15) 0.15552(6) 0.0196(2) Uani d . 1 . .
    O O14 0.48500(9) 0.20329(15) 0.14446(7) 0.0210(2) Uani d . 1 . .
    C C1 1.03414(13) 0.4160(2) 0.37454(8) 0.0252(3) Uani d . 1 . .
    C C2 1.13297(14) 0.4805(2) 0.42881(9) 0.0325(4) Uani d . 1 . .
    H H2C 1.1889 0.3773 0.4389 0.039 Uiso calc R 1 . .
    H H2D 1.1061 0.5268 0.4789 0.039 Uiso calc R 1 . .
    C C3 1.18376(12) 0.6419(2) 0.38198(8) 0.0242(3) Uani d . 1 . .
    H H3C 1.2325 0.7326 0.4136 0.029 Uiso calc R 1 . .
    C C4 1.24354(10) 0.5464(3) 0.31519(7) 0.0265(3) Uani d . 1 . .
    H H4C 1.2927 0.4407 0.3346 0.032 Uiso calc R 1 . .
    H H4D 1.2904 0.6384 0.2876 0.032 Uiso calc R 1 . .
    C C5 1.14265(11) 0.4728(2) 0.26156(8) 0.0212(3) Uani d . 1 . .
    H H5C 1.1441 0.3329 0.2578 0.025 Uiso calc R 1 . .
    H H5D 1.1451 0.5272 0.2087 0.025 Uiso calc R 1 . .
    C C6 1.03495(9) 0.5416(3) 0.30208(6) 0.0176(2) Uani d . 1 . .
    C C7 1.07629(11) 0.7315(2) 0.34042(7) 0.0199(3) Uani d . 1 . .
    C C8 0.99319(13) 0.8131(3) 0.39685(9) 0.0284(3) Uani d . 1 . .
    H H8A 1.0328 0.9063 0.4308 0.043 Uiso calc R 1 . .
    H H8B 0.9639 0.7107 0.4285 0.043 Uiso calc R 1 . .
    H H8C 0.9297 0.8746 0.3674 0.043 Uiso calc R 1 . .
    C C9 1.10418(12) 0.8870(2) 0.28336(8) 0.0248(3) Uani d . 1 . .
    H H9A 1.1558 0.8371 0.2456 0.037 Uiso calc R 1 . .
    H H9B 1.1409 0.9929 0.3117 0.037 Uiso calc R 1 . .
    H H9C 1.0338 0.9313 0.2561 0.037 Uiso calc R 1 . .
    C C10 0.91934(9) 0.5356(3) 0.25743(6) 0.0198(2) Uani d . 1 . .
    H H10A 0.8744 0.6449 0.2747 0.024 Uiso calc R 1 . .
    H H10B 0.8797 0.4195 0.2735 0.024 Uiso calc R 1 . .
    C C11 0.47837(11) 0.0789(2) 0.40963(7) 0.0255(3) Uani d . 1 . .
    C C12 0.58803(12) 0.0905(2) 0.46036(8) 0.0299(4) Uani d . 1 . .
    H H12A 0.5875 0.001 0.5046 0.036 Uiso calc R 1 . .
    H H12B 0.6016 0.2205 0.4804 0.036 Uiso calc R 1 . .
    C C13 0.67642(10) 0.0338(3) 0.40264(6) 0.0242(2) Uani d . 1 . .
    H H13 0.7563 0.0716 0.4186 0.029 Uiso calc R 1 . .
    C C14 0.66032(12) -0.1789(2) 0.38768(8) 0.0251(3) Uani d . 1 . .
    H H14A 0.6564 -0.2497 0.4371 0.03 Uiso calc R 1 . .
    H H14B 0.7231 -0.2309 0.3581 0.03 Uiso calc R 1 . .
    C C15 0.54503(11) -0.1880(2) 0.33913(8) 0.0208(3) Uani d . 1 . .
    H H15A 0.487 -0.2573 0.3675 0.025 Uiso calc R 1 . .
    H H15B 0.5542 -0.2506 0.2884 0.025 Uiso calc R 1 . .
    C C16 0.51133(9) 0.0242(2) 0.32789(6) 0.0178(2) Uani d . 1 . .
    C C17 0.62946(10) 0.1228(2) 0.32492(8) 0.0195(3) Uani d . 1 . .
    C C18 0.62088(13) 0.3390(2) 0.32693(10) 0.0313(3) Uani d . 1 . .
    H H18A 0.5667 0.3768 0.3653 0.047 Uiso calc R 1 . .
    H H18B 0.5946 0.3858 0.2755 0.047 Uiso calc R 1 . .
    H H18C 0.6959 0.3929 0.3414 0.047 Uiso calc R 1 . .
    C C19 0.70229(10) 0.0660(2) 0.25786(7) 0.0237(3) Uani d . 1 . .
    H H19A 0.695 -0.0705 0.2486 0.036 Uiso calc R 1 . .
    H H19B 0.7822 0.0973 0.2712 0.036 Uiso calc R 1 . .
    H H19C 0.6763 0.1349 0.2108 0.036 Uiso calc R 1 . .
    C C20 0.41039(10) 0.0635(2) 0.27123(6) 0.0181(3) Uani d . 1 . .
    H H20A 0.3855 0.1951 0.2806 0.022 Uiso calc R 1 . .
    H H20B 0.3476 -0.0204 0.2859 0.022 Uiso calc R 1 . .
    H H1A 0.4206(19) 0.618(3) 0.1021(13) 0.038(7) Uiso d . 1 . .
    H H1B 0.422(2) 0.433(4) 0.1065(15) 0.053(7) Uiso d . 1 . .
    H H2A 0.224(2) 0.225(4) 0.0849(14) 0.057(7) Uiso d . 1 . .
    H H2B 0.129(2) 0.330(4) 0.0758(14) 0.043(7) Uiso d . 1 . .
    H H3A 0.084(3) 0.436(4) -0.0930(17) 0.078(9) Uiso d . 1 . .
    H H3B 0.0917(15) 0.625(3) -0.0876(11) 0.016(5) Uiso d . 1 . .
    H H4A 0.3031(16) 0.840(3) -0.0697(11) 0.024(5) Uiso d . 1 . .
    H H4B 0.3943(18) 0.738(3) -0.0788(12) 0.032(5) Uiso d . 1 . .
    H H5A 0.379(2) 0.345(4) -0.0771(14) 0.046(8) Uiso d . 1 . .
    H H5B 0.289(2) 0.237(4) -0.0783(15) 0.058(7) Uiso d . 1 . .
    H H6A 0.1136(17) 0.735(3) 0.0861(11) 0.028(5) Uiso d . 1 . .
    H H6B 0.2102(15) 0.842(3) 0.0867(10) 0.021(5) Uiso d . 1 . .
loop_
    _atom_site_aniso_label
    _atom_site_aniso_U_11
    _atom_site_aniso_U_22
    _atom_site_aniso_U_33
    _atom_site_aniso_U_12
    _atom_site_aniso_U_13
    _atom_site_aniso_U_23
    Mg1 0.01617(16) 0.01541(19) 0.01764(16) -0.0001(2) -0.00021(12) -0.0004(2)
    S1 0.01318(10) 0.01544(14) 0.01919(11) -0.00033(17) -0.00115(8) -0.00051(18)
    S2 0.01383(11) 0.01487(14) 0.01727(11) 0.00042(17) -0.00063(8) -0.00043(17)
    O1 0.0348(5) 0.0163(5) 0.0407(5) -0.0004(7) -0.0202(4) -0.0014(7)
    O2 0.0194(6) 0.0218(7) 0.0290(6) 0.0016(5) 0.0047(5) 0.0055(5)
    O3 0.0357(5) 0.0154(5) 0.0448(5) 0.0009(7) -0.0222(4) 0.0015(7)
    O4 0.0206(6) 0.0205(7) 0.0284(6) 0.0041(5) 0.0054(5) 0.0046(5)
    O5 0.0222(6) 0.0205(7) 0.0293(6) -0.0030(5) 0.0089(5) -0.0061(5)
    O6 0.0208(6) 0.0243(7) 0.0368(7) -0.0046(5) 0.0091(5) -0.0110(5)
    O7 0.0463(7) 0.0282(7) 0.0319(6) -0.0108(6) -0.0003(5) 0.0084(5)
    O8 0.0143(3) 0.0222(5) 0.0279(4) -0.0002(6) -0.0038(3) -0.0001(6)
    O9 0.0179(5) 0.0171(6) 0.0268(5) -0.0005(4) 0.0010(4) 0.0031(4)
    O10 0.0185(5) 0.0189(6) 0.0262(5) 0.0010(4) -0.0024(4) -0.0050(5)
    O11 0.0286(5) 0.0685(10) 0.0260(5) 0.0044(5) 0.0075(4) -0.0109(5)
    O12 0.0154(3) 0.0219(5) 0.0242(4) -0.0005(6) -0.0048(3) 0.0001(6)
    O13 0.0198(5) 0.0178(6) 0.0210(5) 0.0023(4) -0.0013(4) -0.0032(4)
    O14 0.0198(5) 0.0173(6) 0.0259(5) -0.0012(4) 0.0019(4) 0.0040(4)
    C1 0.0293(7) 0.0242(8) 0.0216(6) 0.0004(6) -0.0017(5) 0.0019(5)
    C2 0.0360(8) 0.0352(10) 0.0252(6) -0.0009(6) -0.0085(6) 0.0052(6)
    C3 0.0232(6) 0.0257(8) 0.0229(6) -0.0010(6) -0.0060(5) -0.0031(5)
    C4 0.0174(5) 0.0306(7) 0.0310(6) 0.0049(8) -0.0046(4) -0.0059(8)
    C5 0.0176(6) 0.0218(7) 0.0239(6) 0.0012(5) -0.0016(5) -0.0041(5)
    C6 0.0168(4) 0.0174(6) 0.0182(4) -0.0024(7) -0.0014(3) -0.0004(7)
    C7 0.0173(6) 0.0210(8) 0.0213(6) -0.0008(5) 0.0010(5) -0.0042(5)
    C8 0.0253(7) 0.0312(9) 0.0293(8) -0.0015(7) 0.0074(6) -0.0085(7)
    C9 0.0231(6) 0.0207(8) 0.0306(7) -0.0037(6) 0.0010(5) -0.0004(6)
    C10 0.0154(4) 0.0253(6) 0.0187(4) -0.0024(7) 0.0012(4) 0.0009(7)
    C11 0.0255(6) 0.0321(10) 0.0192(5) 0.0005(6) 0.0027(5) -0.0044(5)
    C12 0.0301(7) 0.0402(11) 0.0189(6) 0.0002(6) -0.0021(5) -0.0070(5)
    C13 0.0209(5) 0.0309(7) 0.0204(5) -0.0021(8) -0.0039(4) -0.0012(8)
    C14 0.0240(6) 0.0263(8) 0.0244(6) 0.0026(6) -0.0034(5) 0.0044(6)
    C15 0.0222(6) 0.0188(7) 0.0211(6) 0.0003(5) -0.0011(5) 0.0035(5)
    C16 0.0170(5) 0.0194(7) 0.0171(4) -0.0018(6) 0.0000(4) 0.0003(6)
    C17 0.0156(6) 0.0195(7) 0.0232(6) -0.0027(5) -0.0012(4) -0.0003(5)
    C18 0.0312(7) 0.0220(9) 0.0399(8) -0.0050(6) -0.0041(6) -0.0022(6)
    C19 0.0169(5) 0.0306(9) 0.0237(5) -0.0004(6) 0.0021(4) 0.0038(6)
    C20 0.0140(4) 0.0215(8) 0.0191(5) 0.0014(5) 0.0014(4) -0.0013(5)
_geom_special_details
;
All e.s.d.'s (except the e.s.d. in the dihedral angle between two l.s. planes)
are estimated using the full covariance matrix. The cell e.s.d.'s are taken
into account individually in the estimation of e.s.d.'s in distances, angles
and torsion angles; correlations between e.s.d.'s in cell parameters are only
used when they are defined by crystal symmetry. An approximate (isotropic)
treatment of cell e.s.d.'s is used for estimating e.s.d.'s involving l.s.
planes.
;
loop_
    _geom_bond_atom_site_label_1
    _geom_bond_atom_site_label_2
    _geom_bond_site_symmetry_2
    _geom_bond_distance
    _geom_bond_publ_flag
    Mg1 O3 . 2.0315(9) ?
    Mg1 O1 . 2.0415(10) ?
    Mg1 O2 . 2.0489(14) ?
    Mg1 O6 . 2.0492(14) ?
    Mg1 O4 . 2.0541(14) ?
    Mg1 O5 . 2.0594(14) ?
    S1 O9 . 1.4551(12) ?
    S1 O10 . 1.4565(11) ?
    S1 O8 . 1.4600(7) ?
    S1 C10 . 1.7704(11) ?
    S2 O14 . 1.4558(11) ?
    S2 O13 . 1.4586(11) ?
    S2 O12 . 1.4602(7) ?
    S2 C20 . 1.7715(11) ?
    O1 H1A . 0.73(2) ?
    O1 H1B . 0.87(3) ?
    O2 H2A . 0.94(3) ?
    O2 H2B . 0.66(2) ?
    O3 H3A . 0.92(3) ?
    O3 H3B . 0.734(19) ?
    O4 H4A . 0.75(2) ?
    O4 H4B . 0.90(2) ?
    O5 H5A . 0.65(3) ?
    O5 H5B . 0.91(3) ?
    O6 H6A . 0.87(2) ?
    O6 H6B . 0.829(19) ?
    O7 C1 . 1.2038(19) ?
    O11 C11 . 1.2092(17) ?
    C1 C2 . 1.520(2) ?
    C1 C6 . 1.5317(19) ?
    C2 C3 . 1.536(2) ?
    C2 H2C . 0.99 ?
    C2 H2D . 0.99 ?
    C3 C4 . 1.5368(19) ?
    C3 C7 . 1.5520(19) ?
    C3 H3C . 1 ?
    C4 C5 . 1.5518(17) ?
    C4 H4C . 0.99 ?
    C4 H4D . 0.99 ?
    C5 C6 . 1.5568(17) ?
    C5 H5C . 0.99 ?
    C5 H5D . 0.99 ?
    C6 C10 . 1.5245(14) ?
    C6 C7 . 1.560(2) ?
    C7 C9 . 1.522(2) ?
    C7 C8 . 1.5286(19) ?
    C8 H8A . 0.98 ?
    C8 H8B . 0.98 ?
    C8 H8C . 0.98 ?
    C9 H9A . 0.98 ?
    C9 H9B . 0.98 ?
    C9 H9C . 0.98 ?
    C10 H10A . 0.99 ?
    C10 H10B . 0.99 ?
    C11 C12 . 1.5190(19) ?
    C11 C16 . 1.5308(17) ?
    C12 C13 . 1.5309(19) ?
    C12 H12A . 0.99 ?
    C12 H12B . 0.99 ?
    C13 C14 . 1.534(3) ?
    C13 C17 . 1.5524(18) ?
    C13 H13 . 1 ?
    C14 C15 . 1.5538(17) ?
    C14 H14A . 0.99 ?
    C14 H14B . 0.99 ?
    C15 C16 . 1.559(2) ?
    C15 H15A . 0.99 ?
    C15 H15B . 0.99 ?
    C16 C20 . 1.5195(15) ?
    C16 C17 . 1.5568(18) ?
    C17 C19 . 1.5290(18) ?
    C17 C18 . 1.530(2) ?
    C18 H18A . 0.98 ?
    C18 H18B . 0.98 ?
    C18 H18C . 0.98 ?
    C19 H19A . 0.98 ?
    C19 H19B . 0.98 ?
    C19 H19C . 0.98 ?
    C20 H20A . 0.99 ?
    C20 H20B . 0.99 ?
loop_
    _geom_angle_atom_site_label_1
    _geom_angle_atom_site_label_2
    _geom_angle_atom_site_label_3
    _geom_angle_site_symmetry_1
    _geom_angle_site_symmetry_3
    _geom_angle
    _geom_angle_publ_flag
    O3 Mg1 O1 . . 178.64(5) ?
    O3 Mg1 O2 . . 86.83(6) ?
    O1 Mg1 O2 . . 92.10(6) ?
    O3 Mg1 O6 . . 88.28(6) ?
    O1 Mg1 O6 . . 90.97(6) ?
    O2 Mg1 O6 . . 94.23(4) ?
    O3 Mg1 O4 . . 92.89(6) ?
    O1 Mg1 O4 . . 88.17(6) ?
    O2 Mg1 O4 . . 179.49(6) ?
    O6 Mg1 O4 . . 85.34(6) ?
    O3 Mg1 O5 . . 91.65(6) ?
    O1 Mg1 O5 . . 89.11(6) ?
    O2 Mg1 O5 . . 86.14(6) ?
    O6 Mg1 O5 . . 179.62(7) ?
    O4 Mg1 O5 . . 94.30(4) ?
    O9 S1 O10 . . 112.20(5) ?
    O9 S1 O8 . . 112.36(7) ?
    O10 S1 O8 . . 112.69(7) ?
    O9 S1 C10 . . 107.62(8) ?
    O10 S1 C10 . . 106.77(8) ?
    O8 S1 C10 . . 104.62(5) ?
    O14 S2 O13 . . 112.56(5) ?
    O14 S2 O12 . . 112.17(7) ?
    O13 S2 O12 . . 112.85(7) ?
    O14 S2 C20 . . 106.54(7) ?
    O13 S2 C20 . . 108.27(7) ?
    O12 S2 C20 . . 103.79(5) ?
    Mg1 O1 H1A . . 125.6(18) ?
    Mg1 O1 H1B . . 124.8(16) ?
    H1A O1 H1B . . 108.9(18) ?
    Mg1 O2 H2A . . 119.9(14) ?
    Mg1 O2 H2B . . 123(2) ?
    H2A O2 H2B . . 113(3) ?
    Mg1 O3 H3A . . 126.0(18) ?
    Mg1 O3 H3B . . 125.1(14) ?
    H3A O3 H3B . . 108.7(18) ?
    Mg1 O4 H4A . . 125.3(14) ?
    Mg1 O4 H4B . . 121.2(13) ?
    H4A O4 H4B . . 104.6(19) ?
    Mg1 O5 H5A . . 124(2) ?
    Mg1 O5 H5B . . 117.1(15) ?
    H5A O5 H5B . . 112(3) ?
    Mg1 O6 H6A . . 124.5(13) ?
    Mg1 O6 H6B . . 127.8(12) ?
    H6A O6 H6B . . 106.4(17) ?
    O7 C1 C2 . . 126.67(13) ?
    O7 C1 C6 . . 126.55(13) ?
    C2 C1 C6 . . 106.77(12) ?
    C1 C2 C3 . . 101.85(11) ?
    C1 C2 H2C . . 111.4 ?
    C3 C2 H2C . . 111.4 ?
    C1 C2 H2D . . 111.4 ?
    C3 C2 H2D . . 111.4 ?
    H2C C2 H2D . . 109.3 ?
    C2 C3 C4 . . 105.97(13) ?
    C2 C3 C7 . . 102.39(11) ?
    C4 C3 C7 . . 103.17(10) ?
    C2 C3 H3C . . 114.6 ?
    C4 C3 H3C . . 114.6 ?
    C7 C3 H3C . . 114.6 ?
    C3 C4 C5 . . 103.09(10) ?
    C3 C4 H4C . . 111.1 ?
    C5 C4 H4C . . 111.1 ?
    C3 C4 H4D . . 111.1 ?
    C5 C4 H4D . . 111.1 ?
    H4C C4 H4D . . 109.1 ?
    C4 C5 C6 . . 104.03(10) ?
    C4 C5 H5C . . 111 ?
    C6 C5 H5C . . 111 ?
    C4 C5 H5D . . 111 ?
    C6 C5 H5D . . 111 ?
    H5C C5 H5D . . 109 ?
    C10 C6 C1 . . 110.45(11) ?
    C10 C6 C5 . . 119.30(10) ?
    C1 C6 C5 . . 103.12(12) ?
    C10 C6 C7 . . 119.05(14) ?
    C1 C6 C7 . . 99.69(10) ?
    C5 C6 C7 . . 102.46(10) ?
    C9 C7 C8 . . 107.88(13) ?
    C9 C7 C3 . . 113.15(11) ?
    C8 C7 C3 . . 113.12(12) ?
    C9 C7 C6 . . 114.83(11) ?
    C8 C7 C6 . . 113.46(11) ?
    C3 C7 C6 . . 94.10(11) ?
    C7 C8 H8A . . 109.5 ?
    C7 C8 H8B . . 109.5 ?
    H8A C8 H8B . . 109.5 ?
    C7 C8 H8C . . 109.5 ?
    H8A C8 H8C . . 109.5 ?
    H8B C8 H8C . . 109.5 ?
    C7 C9 H9A . . 109.5 ?
    C7 C9 H9B . . 109.5 ?
    H9A C9 H9B . . 109.5 ?
    C7 C9 H9C . . 109.5 ?
    H9A C9 H9C . . 109.5 ?
    H9B C9 H9C . . 109.5 ?
    C6 C10 S1 . . 118.88(7) ?
    C6 C10 H10A . . 107.6 ?
    S1 C10 H10A . . 107.6 ?
    C6 C10 H10B . . 107.6 ?
    S1 C10 H10B . . 107.6 ?
    H10A C10 H10B . . 107 ?
    O11 C11 C12 . . 126.85(12) ?
    O11 C11 C16 . . 126.12(12) ?
    C12 C11 C16 . . 107.04(10) ?
    C11 C12 C13 . . 101.36(10) ?
    C11 C12 H12A . . 111.5 ?
    C13 C12 H12A . . 111.5 ?
    C11 C12 H12B . . 111.5 ?
    C13 C12 H12B . . 111.5 ?
    H12A C12 H12B . . 109.3 ?
    C12 C13 C14 . . 106.47(13) ?
    C12 C13 C17 . . 103.46(11) ?
    C14 C13 C17 . . 102.52(10) ?
    C12 C13 H13 . . 114.4 ?
    C14 C13 H13 . . 114.4 ?
    C17 C13 H13 . . 114.4 ?
    C13 C14 C15 . . 103.09(10) ?
    C13 C14 H14A . . 111.1 ?
    C15 C14 H14A . . 111.1 ?
    C13 C14 H14B . . 111.1 ?
    C15 C14 H14B . . 111.1 ?
    H14A C14 H14B . . 109.1 ?
    C14 C15 C16 . . 103.62(11) ?
    C14 C15 H15A . . 111 ?
    C16 C15 H15A . . 111 ?
    C14 C15 H15B . . 111 ?
    C16 C15 H15B . . 111 ?
    H15A C15 H15B . . 109 ?
    C20 C16 C11 . . 108.45(10) ?
    C20 C16 C17 . . 124.28(12) ?
    C11 C16 C17 . . 100.90(10) ?
    C20 C16 C15 . . 116.06(12) ?
    C11 C16 C15 . . 101.75(11) ?
    C17 C16 C15 . . 102.29(10) ?
    C19 C17 C18 . . 108.60(13) ?
    C19 C17 C13 . . 111.01(11) ?
    C18 C17 C13 . . 113.88(13) ?
    C19 C17 C16 . . 116.45(11) ?
    C18 C17 C16 . . 112.67(12) ?
    C13 C17 C16 . . 93.77(10) ?
    C17 C18 H18A . . 109.5 ?
    C17 C18 H18B . . 109.5 ?
    H18A C18 H18B . . 109.5 ?
    C17 C18 H18C . . 109.5 ?
    H18A C18 H18C . . 109.5 ?
    H18B C18 H18C . . 109.5 ?
    C17 C19 H19A . . 109.5 ?
    C17 C19 H19B . . 109.5 ?
    H19A C19 H19B . . 109.5 ?
    C17 C19 H19C . . 109.5 ?
    H19A C19 H19C . . 109.5 ?
    H19B C19 H19C . . 109.5 ?
    C16 C20 S2 . . 121.03(8) ?
    C16 C20 H20A . . 107.1 ?
    S2 C20 H20A . . 107.1 ?
    C16 C20 H20B . . 107.1 ?
    S2 C20 H20B . . 107.1 ?
    H20A C20 H20B . . 106.8 ?
loop_
    _geom_hbond_atom_site_label_D
    _geom_hbond_atom_site_label_H
    _geom_hbond_atom_site_label_A
    _geom_hbond_site_symmetry_A
    _geom_hbond_distance_DH
    _geom_hbond_distance_HA
    _geom_hbond_distance_DA
    _geom_hbond_angle_DHA
    _geom_hbond_publ_flag
    O5 H5OA O6 3_676 0.89(3) 1.87(3) 2.7329(18) 163(3) .
    O1 H1A O13 1_565 0.73(2) 2.06(2) 2.782(2) 175(2) .
    O1 H1B O14 . 0.88(3) 1.89(3) 2.757(2) 174(2) .
    O2 H2A O12 . 0.94(3) 1.84(3) 2.7711(17) 176(2) .
    O2 H2B O10 1_455 0.66(2) 2.13(2) 2.7966(17) 176(2) .
    O3 H3A O9 2_645 0.91(3) 1.83(3) 2.7406(17) 173(3) .
    O3 H3B O10 2_655 0.73(2) 1.99(2) 2.7230(17) 175.6(18) .
    O4 H4A O8 2_655 0.75(2) 2.07(2) 2.8146(17) 173(2) .
    O4 H4B O14 2_655 0.90(2) 1.88(2) 2.7748(16) 176.1(19) .
    O5 H5A O13 2_655 0.65(2) 2.19(2) 2.8327(16) 172(3) .
    O5 H5B O8 2_645 0.91(3) 1.90(3) 2.8058(17) 173(2) .
    O6 H6A O9 1_455 0.87(2) 1.88(2) 2.7524(17) 178(2) .
    O6 H6B O12 1_565 0.83(2) 1.959(19) 2.7767(17) 169.5(18) .
    C10 H10B O7 . 0.99 2.33 2.844(2) 111 .
data_global
_journal_date_recd_electronic     2008-05-23
_journal_date_accepted     2008-06-13
_journal_name_full     'Acta Crystallographica, Section E'
_journal_year     2008
_journal_volume     64
_journal_issue      7
_journal_page_first     m952
_journal_page_last     m952
_journal_paper_category     QM
_journal_coeditor_code     PK2103
_publ_contact_author_name     'Dejan Jeremi\'c'
_publ_contact_author_address
;
Faculty of Chemistry
University of Belgrade
Studentski trg 12-16
PO Box 158
11000 Belgrade
Republic of Serbia
;
_publ_contact_author_email     djeremic@chem.bg.ac.yu
_publ_contact_author_fax     '+381 11 3282 750'
_publ_contact_author_phone     '+381 11 3282 750'
_publ_section_title
;
Hexaaquamagnesium(II) bis(<i>D</i>-camphor-10-sulfonate)
;
loop_
    _publ_author_name
    _publ_author_address
    'Jeremi\'c, Dejan'
;
Faculty of Chemistry
University of Belgrade
Studentski trg 12-16
PO Box 158
11000 Belgrade
Republic of Serbia
;
    'Kalu\/derovi\'c, Goran N.'
;
Department of Chemistry
Institute of Chemistry, Technology and Metallurgy
Studentski trg 14
11000 Belgrade
Republic of Serbia
;
    'Br\<ceski, Ilija'
;
Faculty of Chemistry
University of Belgrade
Studentski trg 12-16
PO Box 158
11000 Belgrade
Republic of Serbia
;
    'G\'omez-Ruiz, Santiago'
;
Departamento de Qu\'imica Inorg\'anica y Anal\`itica
ESCET
Universidad Rey Juan Carlos
28933 M\'ostoles
Madrid
Spain
;
    'An\/delkovi\'c, Katarina K.'
;
Faculty of Chemistry
University of Belgrade
Studentski trg 12-16
PO Box 158
11000 Belgrade
Republic of Serbia
;
