# Supplementary material for: Hexaaqua­magnesium(II) bis­(d-camphor-10-sulfonate)
Source: Acta Crystallogr Sect E Struct Rep Online. 2008 Jun 21;64(Pt 7):m952. doi: 10.1107/S1600536808018047 (PMC2961654; doi:10.1107/S1600536808018047)
Supplement: Supplementary file 2 [file e-64-0m952-Isup2.hkl]

#
# h,k,l, Fc-squared, Fo-squared, sigma(Fo-squared) and status flag
#
data_I
_shelx_title ' x0413fin in P2(1)'
_shelx_refln_list_code          4
_shelx_F_calc_maximum      182.80
_exptl_crystal_F_000       636.00
_reflns_d_resolution_high  0.7001
 
loop_
 _symmetry_equiv_pos_as_xyz
 'x, y, z'
 '-x, y+1/2, -z'
 
_cell_length_a    11.7546
_cell_length_b     7.0595
_cell_length_c    17.2279
_cell_angle_alpha  90.000
_cell_angle_beta   93.181
_cell_angle_gamma  90.000
 
_shelx_F_squared_multiplier     1.000
 
loop_
 _refln_index_h
 _refln_index_k
 _refln_index_l
 _refln_F_squared_calc
 _refln_F_squared_meas
 _refln_F_squared_sigma
 _refln_observed_status
   8  -6   0       27.62       34.23      6.68 o
   9  -6   0        4.45        7.65      7.37 o
  10  -6   0      281.24      295.28     17.63 o
   1  -5   0      150.16      159.65      4.74 o
   2  -5   0       45.89       50.01      5.13 o
   3  -5   0     1421.23     1450.98     14.45 o
   4  -5   0      200.57      185.34      5.09 o
   5  -5   0      448.65      476.22      7.00 o
   6  -5   0      133.64      137.97      5.03 o
   7  -5   0       21.74       26.54      4.08 o
   8  -5   0       39.35       44.88      4.63 o
   9  -5   0      624.40      642.70     10.68 o
  10  -5   0        9.94       13.53      4.90 o
  11  -5   0       54.91       61.20      6.08 o
  12  -5   0        5.64        9.77      5.76 o
  13  -5   0       43.61       49.43     10.42 o
  14  -5   0       81.02       73.61     15.87 o
   0  -4   0    14748.90    14809.53    186.27 o
   1  -4   0      710.73      815.31     11.22 o
   2  -4   0      175.13      171.85      6.41 o
   3  -4   0      305.58      321.44      9.57 o
   4  -4   0       90.53      106.85      2.98 o
   5  -4   0      198.74      186.54      3.63 o
   6  -4   0      938.04      924.85      9.80 o
   7  -4   0       29.58       27.92      4.22 o
   8  -4   0      229.14      215.32      6.48 o
   9  -4   0       75.58       72.54      5.31 o
  10  -4   0       82.26       76.07      5.70 o
  11  -4   0       33.52       29.60      5.49 o
  12  -4   0      705.36      719.65     13.06 o
  13  -4   0        1.91        7.51      5.91 o
  14  -4   0       49.45       51.25      7.36 o
  15  -4   0       12.60        3.28      7.28 o
   1  -3   0      105.04      112.85      4.49 o
   2  -3   0      150.78      170.47      4.38 o
   3  -3   0      806.74      754.79      6.93 o
   4  -3   0      152.99      163.55      3.43 o
   5  -3   0      285.08      271.52      5.12 o
   6  -3   0       78.22       70.88      3.96 o
   7  -3   0      122.61      121.00      5.12 o
   8  -3   0      526.98      534.31     11.70 o
   9  -3   0     4429.37     4421.80     24.80 o
  10  -3   0       18.81       20.43      4.88 o
  11  -3   0      646.28      638.36     21.16 o
  12  -3   0      147.66      136.87      7.32 o
  13  -3   0       25.12       31.19      6.28 o
  14  -3   0       41.91       39.23      7.19 o
  15  -3   0      278.18      278.52     10.57 o
  16  -3   0       21.14       28.58      7.99 o
   0  -2   0     7121.84     6821.90     92.34 o
   1  -2   0     1774.55     1867.22     12.82 o
   2  -2   0      718.05      877.15      5.57 o
   3  -2   0      366.93      366.38      3.37 o
   4  -2   0      804.05      827.69      7.24 o
   5  -2   0      543.02      563.07      6.81 o
   6  -2   0     8001.05     7814.56     21.77 o
   7  -2   0      418.47      412.16      6.14 o
   8  -2   0       42.02       36.80      3.92 o
   9  -2   0      157.42      152.96      5.50 o
  10  -2   0      458.00      439.17      8.04 o
  11  -2   0      181.55      175.46      6.35 o
  12  -2   0      222.24      219.78      8.22 o
  13  -2   0        8.83        8.78      5.59 o
  14  -2   0      146.72      147.36      8.48 o
  15  -2   0       26.73       37.89      7.23 o
  16  -2   0       15.20       20.73      7.47 o
   1  -1   0     2173.96     2161.14     16.83 o
   2  -1   0      344.17      364.53      3.52 o
   3  -1   0     3808.29     3741.02     23.93 o
   4  -1   0      152.47      159.13      3.37 o
   5  -1   0     1113.13     1178.00      7.96 o
   6  -1   0      223.26      236.41      4.52 o
   7  -1   0       93.27       81.03      3.83 o
   8  -1   0      374.99      360.74      6.42 o
   9  -1   0     2066.38     2046.36     14.67 o
  10  -1   0       44.18       43.75      4.86 o
  11  -1   0       33.16       23.60      4.43 o
  12  -1   0        2.50        6.85      4.62 o
  13  -1   0        3.29        5.31      4.77 o
  14  -1   0       84.24       79.08      7.36 o
  15  -1   0      687.67      727.73     23.65 o
  16  -1   0       17.90       26.04      7.79 o
   2   0   0     3871.59     3993.18     13.49 o
   3   0   0      849.37      883.34      6.52 o
   4   0   0      450.50      376.87      4.61 o
   5   0   0        4.24        4.62      2.46 o
   6   0   0       10.55       30.46      2.68 o
   7   0   0       55.83       67.54      3.70 o
   8   0   0       12.79       19.83      3.89 o
   9   0   0       31.99       30.23      4.41 o
  10   0   0      398.40      399.89      8.47 o
  11   0   0       20.17       25.00      4.12 o
  12   0   0      682.06      705.02     11.01 o
  13   0   0      108.37      105.64      6.53 o
  14   0   0       59.21       56.53      6.62 o
  15   0   0       15.14       17.01      6.62 o
  16   0   0       17.23       19.82      9.25 o
   1   1   0     2168.36     2144.23      6.44 o
   2   1   0      343.23      362.07      3.04 o
   3   1   0     3789.15     3737.01     13.14 o
   4   1   0      153.45      161.39      3.14 o
   5   1   0     1109.07     1178.34     13.65 o
   6   1   0      225.47      233.09      4.71 o
   7   1   0       89.65       87.44      3.92 o
   8   1   0      375.00      375.51      9.44 o
   9   1   0     2050.29     2039.75     21.45 o
  10   1   0       45.46       43.56      4.87 o
  11   1   0       35.19       30.96      4.68 o
  12   1   0        2.22        2.76      4.67 o
  13   1   0        3.08        1.76      4.90 o
  14   1   0       83.19       93.63      7.80 o
  15   1   0      690.02      732.74     15.39 o
  16   1   0       17.20       18.58      6.80 o
   0   2   0     7113.24     6986.14     43.28 o
   1   2   0     1776.98     1860.30      5.11 o
   2   2   0      711.56      861.63      5.44 o
   3   2   0      367.09      365.24      3.15 o
   4   2   0      802.58      832.16      6.35 o
   5   2   0      540.84      570.29      6.31 o
   6   2   0     8016.04     7889.32     34.01 o
   7   2   0      416.21      399.17      6.44 o
   8   2   0       43.99       38.90      4.25 o
   9   2   0      154.51      149.61      5.67 o
  10   2   0      461.58      436.61      9.55 o
  11   2   0      183.09      164.26      7.44 o
  12   2   0      226.29      241.42      8.71 o
  13   2   0        8.53        3.40      5.47 o
  14   2   0      147.40      146.56      7.88 o
  15   2   0       26.97       25.19      6.19 o
  16   2   0       14.37       18.14      7.05 o
   1   3   0      102.94      111.23      1.51 o
   2   3   0      151.31      173.45      1.92 o
   3   3   0      838.17      801.94      4.56 o
   4   3   0      152.56      168.27      2.61 o
   5   3   0      287.53      289.47      3.72 o
   6   3   0       77.44       72.80      3.21 o
   7   3   0      123.91      113.36      4.27 o
   8   3   0      524.74      543.72      7.66 o
   9   3   0     4413.94     4406.39     20.73 o
  10   3   0       19.26       19.05      4.40 o
  11   3   0      643.25      634.19      9.54 o
  12   3   0      144.51      137.20      7.26 o
  13   3   0       25.20       28.47      5.27 o
  14   3   0       40.82       39.40      6.14 o
  15   3   0      281.76      296.77      9.09 o
  16   3   0       20.72       16.12      6.95 o
   0   4   0    14799.30    14838.66     55.37 o
   1   4   0      710.89      817.93      3.75 o
   2   4   0      176.95      177.45      2.21 o
   3   4   0      304.50      309.91      3.93 o
   4   4   0       93.18      107.10      2.63 o
   5   4   0      197.06      190.24      3.00 o
   6   4   0      939.04      953.47      6.19 o
   7   4   0       29.07       26.44      2.98 o
   8   4   0      227.42      221.74      5.23 o
   9   4   0       75.60       71.76      4.10 o
  10   4   0       84.57       75.25      4.93 o
  11   4   0       35.21       28.50      4.56 o
  12   4   0      701.56      701.05     10.00 o
  13   4   0        2.03        8.77      4.75 o
  14   4   0       46.35       51.72      5.74 o
  15   4   0       13.30       12.98      5.79 o
   1   5   0      153.75      155.43      2.15 o
   2   5   0       46.24       49.21      1.78 o
   3   5   0     1436.72     1501.17      9.75 o
   4   5   0      201.46      202.31      3.67 o
   5   5   0      443.86      460.52      5.04 o
   6   5   0      135.53      132.03      3.53 o
   7   5   0       23.34       24.17      3.05 o
   8   5   0       40.70       43.62      3.46 o
   9   5   0      622.03      641.16      7.95 o
  10   5   0        9.26       13.68      3.69 o
  11   5   0       54.42       53.08      4.81 o
  12   5   0        5.11        5.82      4.50 o
  13   5   0       43.96       43.06      5.52 o
  14   5   0       80.12       77.46      6.62 o
   0   6   0     4603.22     4617.69     42.81 o
   1   6   0        8.29        4.50      3.34 o
   2   6   0      226.30      209.00      7.66 o
   3   6   0       27.91       21.91      4.33 o
   4   6   0      136.01      114.59      6.32 o
   5   6   0      247.25      246.51      5.49 o
   6   6   0     1162.20     1176.32     10.94 o
   7   6   0       11.81       14.46      3.69 o
   8   6   0       29.98       33.55      3.89 o
   9   6   0        4.03        5.32      3.77 o
  10   6   0      283.21      296.04      7.07 o
  11   6   0       45.91       44.13      5.04 o
  12   6   0      291.91      291.14     11.01 o
  13   6   0       31.46       39.02      9.64 o
   1   7   0      362.46      352.00      7.14 o
   2   7   0       28.34       26.43      4.68 o
   3   7   0      803.99      847.44     11.53 o
   4   7   0       24.96       21.84      5.39 o
   5   7   0       29.06       28.86      5.71 o
   6   7   0       13.35       12.93      5.91 o
   7   7   0      110.74       96.60      9.19 o
   8   7   0      128.25      121.35      9.34 o
   9   7   0      757.62      792.70     20.36 o
  10   7   0        6.80        7.49      8.88 o
  11   7   0       77.22       79.77     10.10 o
  12   7   0       35.46       37.01      9.76 o
   0   8   0      894.89      901.21     20.47 o
   1   8   0       40.83       44.22      6.34 o
   2   8   0       10.94       13.04      5.61 o
   3   8   0       19.48       21.84      5.99 o
   4   8   0       22.96       21.05      6.03 o
   5   8   0        6.91       11.37      5.99 o
   6   8   0      606.22      623.74     13.49 o
   7   8   0       28.73       28.13      7.20 o
   8   8   0       60.49       74.91      8.57 o
   9   8   0       22.98       33.66      9.84 o
  10   8   0       37.01       40.38     10.11 o
   1   9   0       39.64       32.19      7.59 o
   2   9   0       24.01       30.02      7.88 o
   3   9   0      153.83      157.80     10.76 o
   4   9   0       38.52       42.39      8.25 o
   5   9   0        4.78        9.90      8.19 o
   6   9   0       26.34       28.90      9.13 o
   7   9   0      179.51      182.02     11.70 o
   2  10   0       26.75       24.37     16.99 o
   4  -6   1      549.45      541.51     15.07 o
   5  -6   1       57.07       57.07      8.66 o
   6  -6   1      107.67       93.62     10.26 o
   7  -6   1       37.30       55.47      9.94 o
   8  -6   1       26.12       17.41      6.68 o
   9  -6   1       34.90       26.13      7.25 o
  10  -6   1       17.19       18.83      7.80 o
  11  -6   1       26.63       39.07      8.61 o
  12  -6   1       15.30       16.87      9.26 o
  13  -6   1       23.08       15.07     14.43 o
 -14  -5   1       14.55       12.85      9.51 o
 -13  -5   1      114.98      121.06      7.90 o
 -12  -5   1       96.55      100.18      7.16 o
 -11  -5   1      528.21      555.71     11.34 o
 -10  -5   1       41.54       46.13      5.44 o
  -9  -5   1      469.87      479.55      9.41 o
  -8  -5   1       57.91       58.77      4.72 o
  -7  -5   1      528.26      543.71      8.57 o
  -6  -5   1      508.26      500.30      7.77 o
  -5  -5   1      593.49      544.50     10.23 o
  -4  -5   1      145.00      143.83      4.93 o
  -3  -5   1      663.12      660.68      9.51 o
  -2  -5   1       37.50       38.38      3.61 o
  -1  -5   1      827.51      847.74     14.11 o
   0  -5   1      153.52      167.48      4.45 o
   1  -5   1     3375.74     3447.74     16.96 o
   2  -5   1        5.27        4.65      2.49 o
   3  -5   1      128.79      136.62      5.29 o
   4  -5   1      258.00      240.36      4.61 o
   5  -5   1      229.67      231.49      6.01 o
   6  -5   1      196.36      191.49      5.51 o
   7  -5   1     1228.53     1212.31     12.73 o
   8  -5   1      230.80      231.62      6.62 o
   9  -5   1       61.74       59.67      5.34 o
  10  -5   1       78.42       76.09      5.89 o
  11  -5   1      228.11      233.38     11.90 o
  12  -5   1        5.63        8.09      8.83 o
  13  -5   1      248.93      265.43     26.45 o
  14  -5   1      155.43      186.67     13.82 o
 -15  -4   1        9.28        9.47      6.96 o
 -14  -4   1       56.97       66.39      7.77 o
 -13  -4   1      119.72      106.67      7.66 o
 -12  -4   1      107.02      108.75      7.03 o
 -11  -4   1        2.08        2.06      4.93 o
 -10  -4   1      519.56      512.30     10.02 o
  -9  -4   1        0.51        7.42      4.23 o
  -8  -4   1      703.57      714.01     10.18 o
  -7  -4   1       15.71       15.53      3.96 o
  -6  -4   1      378.13      373.09      6.73 o
  -5  -4   1       36.22       42.75      3.44 o
  -4  -4   1     2303.72     2396.88     12.82 o
  -3  -4   1      267.48      289.20      5.18 o
  -2  -4   1     4621.89     4857.88     29.66 o
  -1  -4   1       12.91       13.14      4.17 o
   0  -4   1     2349.28     2289.61     12.45 o
   1  -4   1      816.79      885.84      9.94 o
   2  -4   1       41.04       37.83      2.60 o
   3  -4   1        4.67        4.34      2.25 o
   4  -4   1      104.59       99.92      3.06 o
   5  -4   1      390.30      387.96      5.55 o
   6  -4   1      801.51      818.36      9.28 o
   7  -4   1       58.92       59.37      4.47 o
   8  -4   1     1634.06     1599.05     31.05 o
   9  -4   1       49.28       43.97      4.92 o
  10  -4   1      204.94      189.97      7.19 o
  11  -4   1      257.20      260.54      8.51 o
  12  -4   1      111.04      117.60      7.35 o
  13  -4   1       56.08       52.90      6.53 o
  14  -4   1       68.25       73.66      8.28 o
  15  -4   1       25.97       26.69      7.64 o
 -16  -3   1       68.30       79.56      8.63 o
 -15  -3   1      140.05      147.22      9.39 o
 -14  -3   1       30.65       41.87      7.08 o
 -13  -3   1      128.89      122.32      7.37 o
 -12  -3   1       54.27       50.20      6.08 o
 -11  -3   1       63.54       55.12      5.80 o
 -10  -3   1       49.31       48.75      5.41 o
  -9  -3   1     1104.37     1145.52     13.22 o
  -8  -3   1      102.96       95.88      5.20 o
  -7  -3   1      800.49      801.78      9.70 o
  -6  -3   1       47.32       42.61      3.59 o
  -5  -3   1     2859.00     2933.77     14.99 o
  -4  -3   1        3.98        5.68      2.48 o
  -3  -3   1      487.78      586.85      4.82 o
  -2  -3   1      316.24      361.48      7.67 o
  -1  -3   1     1876.70     2026.24     17.63 o
   0  -3   1      932.93      983.04      7.17 o
   1  -3   1      228.79      252.00      5.13 o
   2  -3   1       44.41       48.35      2.60 o
   3  -3   1      875.87      826.05      6.25 o
   4  -3   1      206.00      230.69      3.69 o
   5  -3   1       35.04       34.86      3.38 o
   6  -3   1       47.10       54.49      3.70 o
   7  -3   1     2646.65     2638.20     18.90 o
   8  -3   1      679.39      687.70      9.93 o
   9  -3   1     2031.20     2063.39     28.55 o
  10  -3   1       93.21       82.00      5.93 o
  11  -3   1      772.05      792.36     12.74 o
  12  -3   1       22.32       20.59      5.51 o
  13  -3   1      339.86      357.33     10.45 o
  14  -3   1       54.87       52.55      7.22 o
  15  -3   1       13.29       14.39      7.28 o
 -16  -2   1       42.41       41.87      8.23 o
 -15  -2   1       14.83       16.72      7.21 o
 -14  -2   1        5.20        4.39      6.13 o
 -13  -2   1        9.36       11.18      6.02 o
 -12  -2   1       73.20       66.20      6.13 o
 -11  -2   1       48.24       44.19      4.80 o
 -10  -2   1     1667.51     1638.46     13.95 o
  -9  -2   1      597.06      597.30      8.49 o
  -8  -2   1     2678.43     2751.81     19.84 o
  -7  -2   1      534.76      546.41      6.87 o
  -6  -2   1     2528.32     2534.40     12.38 o
  -5  -2   1       54.91       55.44      2.78 o
  -4  -2   1       99.92       89.18      3.28 o
  -3  -2   1     1157.81     1219.02      9.95 o
  -2  -2   1     5038.71     5237.19     25.86 o
  -1  -2   1     1823.27     1912.11     15.11 o
   0  -2   1       69.71       63.48      4.49 o
   1  -2   1      735.21      745.77      5.45 o
   2  -2   1     7143.82     6806.61     38.32 o
   3  -2   1       34.72       34.67      1.98 o
   4  -2   1      726.42      691.38      6.71 o
   5  -2   1      443.13      473.90      6.43 o
   6  -2   1     4911.53     4951.41     39.33 o
   7  -2   1       34.79       38.21      3.92 o
   8  -2   1     1367.62     1393.96     13.33 o
   9  -2   1      313.59      315.18      6.82 o
  10  -2   1     1059.40     1060.79     11.62 o
  11  -2   1      224.89      219.10      7.64 o
  12  -2   1        0.15        2.80      5.47 o
  13  -2   1       61.33       58.65      6.46 o
  14  -2   1      269.93      261.24     10.14 o
  15  -2   1       36.26       47.61      7.44 o
  16  -2   1       77.30       71.03      8.81 o
 -16  -1   1      121.03      132.99     10.42 o
 -15  -1   1      407.15      419.98     15.78 o
 -14  -1   1        0.93        4.48      6.41 o
 -13  -1   1      133.32      131.49      6.84 o
 -12  -1   1       53.33       51.35      5.25 o
 -11  -1   1      467.98      434.88      8.60 o
 -10  -1   1       18.95       14.38      3.85 o
  -9  -1   1      731.83      744.13      9.43 o
  -8  -1   1       29.62       32.42      3.90 o
  -7  -1   1       64.22       59.79      3.56 o
  -6  -1   1      179.31      186.30      4.20 o
  -5  -1   1      898.96     1045.31      8.00 o
  -4  -1   1      188.04      197.81      3.42 o
  -3  -1   1      221.11      207.11      3.02 o
  -2  -1   1      308.48      307.64      3.88 o
  -1  -1   1    21693.20    20979.33     82.85 o
   1  -1   1    14178.70    14159.76     83.30 o
   2  -1   1      685.83      734.66      4.64 o
   3  -1   1     1006.30     1055.46      6.06 o
   4  -1   1      105.83      107.50      3.03 o
   5  -1   1      506.20      522.96      5.80 o
   6  -1   1      358.80      405.81      5.75 o
   7  -1   1     2957.79     3079.28     21.85 o
   8  -1   1      220.66      209.96      5.44 o
   9  -1   1      757.48      710.98      9.31 o
  10  -1   1      618.07      595.99      9.19 o
  11  -1   1      315.91      321.83      7.79 o
  12  -1   1       37.60       38.47      5.09 o
  13  -1   1      203.47      219.89      7.64 o
  14  -1   1      136.44      127.56      7.13 o
  15  -1   1      120.39      115.13      8.38 o
  16  -1   1       11.63       16.76      7.09 o
 -16   0   1      444.87      465.25     15.61 o
 -15   0   1        6.56        9.30      6.66 o
 -14   0   1      452.48      446.40     11.45 o
 -13   0   1       61.49       62.15      5.65 o
 -12   0   1       87.18       82.73      5.73 o
 -11   0   1        0.04        1.93      4.36 o
 -10   0   1      134.59      136.23      5.96 o
  -9   0   1        4.65        9.95      4.13 o
  -8   0   1      276.75      238.55      5.53 o
  -7   0   1       68.98       64.21      3.70 o
  -6   0   1      651.36      610.99      6.68 o
  -5   0   1      158.49      169.46      3.80 o
  -4   0   1     5659.20     5336.18     14.75 o
  -3   0   1      390.89      400.54      3.66 o
  -2   0   1     2436.12     2426.89      6.55 o
   2   0   1     2797.19     2857.30      8.03 o
   3   0   1      725.53      775.63      5.50 o
   4   0   1     7063.80     7338.67     43.86 o
   5   0   1      350.43      361.22      5.07 o
   6   0   1      226.17      270.79      4.87 o
   7   0   1       37.95       34.94      3.07 o
   8   0   1     1874.21     1917.67     13.90 o
   9   0   1       21.13       20.39      4.41 o
  10   0   1        0.59        5.54      4.17 o
  11   0   1      128.75      120.02      5.85 o
  12   0   1      727.96      678.10     11.35 o
  13   0   1      240.48      234.77      8.03 o
  14   0   1      197.46      202.93      8.28 o
  15   0   1        3.87        4.22      5.88 o
  16   0   1      287.76      275.83     10.04 o
 -16   1   1      122.36      128.53      9.11 o
 -15   1   1      409.92      415.28     12.06 o
 -14   1   1        0.92        0.34      6.22 o
 -13   1   1      133.59      128.63      7.76 o
 -12   1   1       54.20       57.42      6.12 o
 -11   1   1      473.83      453.28      8.92 o
 -10   1   1       17.95       13.44      4.11 o
  -9   1   1      723.90      745.43     11.41 o
  -8   1   1       29.66       31.99      4.00 o
  -7   1   1       74.92       69.74      3.76 o
  -6   1   1      178.77      187.42      3.98 o
  -5   1   1      908.57     1053.37      7.22 o
  -4   1   1      187.09      197.83      3.33 o
  -3   1   1      205.73      194.18      3.19 o
  -2   1   1      308.97      314.65      2.91 o
  -1   1   1    21710.92    21125.97    167.72 o
   0   1   1      103.53      106.35      1.04 o
   1   1   1    14192.84    14075.08     65.96 o
   2   1   1      686.83      733.80      3.87 o
   3   1   1     1023.86     1069.10      6.19 o
   4   1   1      104.86      104.49      2.49 o
   5   1   1      539.54      561.43      6.02 o
   6   1   1      357.85      396.99      5.76 o
   7   1   1     2954.82     3058.36     17.19 o
   8   1   1      214.35      195.76      6.21 o
   9   1   1      771.75      737.59      9.51 o
  10   1   1      618.43      604.01      9.32 o
  11   1   1      326.47      335.00      8.24 o
  12   1   1       37.03       35.67      5.29 o
  13   1   1      204.06      210.45      7.69 o
  14   1   1      137.52      135.62      7.35 o
  15   1   1      117.98      111.63      7.92 o
  16   1   1       11.39        9.73      6.96 o
 -16   2   1       41.76       33.66      7.23 o
 -15   2   1       14.99       19.75      7.52 o
 -14   2   1        6.02        1.44      6.01 o
 -13   2   1        8.92        7.41      6.00 o
 -12   2   1       70.50       63.36      6.19 o
 -11   2   1       48.65       47.42      5.64 o
 -10   2   1     1654.61     1627.46     23.83 o
  -9   2   1      596.58      580.90      9.89 o
  -8   2   1     2676.20     2747.35     24.94 o
  -7   2   1      537.09      565.70      7.50 o
  -6   2   1     2513.46     2513.89     13.46 o
  -5   2   1       55.04       53.80      3.81 o
  -4   2   1       99.72       94.11      3.04 o
  -3   2   1     1158.32     1232.36      7.50 o
  -2   2   1     5053.30     5235.36     15.28 o
  -1   2   1     1823.86     1932.15      5.32 o
   0   2   1       65.06       58.38      1.28 o
   1   2   1      736.82      749.05      2.61 o
   2   2   1     7181.75     6876.23     16.82 o
   3   2   1       34.33       32.60      1.67 o
   4   2   1      741.98      720.44      5.37 o
   5   2   1      448.79      481.59      4.98 o
   6   2   1     4912.73     5021.87     20.02 o
   7   2   1       34.56       35.71      2.56 o
   8   2   1     1361.70     1391.45     12.04 o
   9   2   1      314.75      320.38      7.12 o
  10   2   1     1055.83     1057.99     17.28 o
  11   2   1      224.68      215.24      7.09 o
  12   2   1        0.25        2.57      5.05 o
  13   2   1       60.11       53.61      5.96 o
  14   2   1      272.67      277.97      9.08 o
  15   2   1       36.27       38.20      6.74 o
  16   2   1       75.39       77.49      8.13 o
 -16   3   1       67.83       68.75      7.18 o
 -15   3   1      138.05      134.41      7.69 o
 -14   3   1       30.63       33.09      5.89 o
 -13   3   1      124.87      107.02      6.44 o
 -12   3   1       55.29       48.28      6.08 o
 -11   3   1       61.16       58.90      5.82 o
 -10   3   1       50.54       48.89      5.51 o
  -9   3   1     1112.46     1177.05     20.67 o
  -8   3   1      102.96       93.59      4.80 o
  -7   3   1      803.05      817.52      8.31 o
  -6   3   1       47.29       44.03      3.16 o
  -5   3   1     2859.63     2913.58     20.97 o
  -4   3   1        3.79        4.51      1.32 o
  -3   3   1      476.43      589.61      4.21 o
  -2   3   1      316.04      364.32      2.45 o
  -1   3   1     1900.10     2050.78      5.10 o
   0   3   1      933.92      997.63      3.01 o
   1   3   1      242.36      264.11      2.25 o
   2   3   1       43.57       45.31      1.62 o
   3   3   1      867.26      823.26      4.48 o
   4   3   1      205.13      229.43      3.18 o
   5   3   1       27.72       30.05      2.17 o
   6   3   1       47.54       51.67      2.90 o
   7   3   1     2654.19     2704.56     18.55 o
   8   3   1      679.78      696.38      8.44 o
   9   3   1     2034.93     2075.43     14.58 o
  10   3   1       93.56       84.35      5.03 o
  11   3   1      778.77      790.36     10.57 o
  12   3   1       22.44       25.21      4.84 o
  13   3   1      334.48      327.19      8.29 o
  14   3   1       56.76       57.46      5.96 o
  15   3   1       14.57       15.30      6.31 o
 -15   4   1        9.26        7.13      5.60 o
 -14   4   1       57.78       61.69      6.42 o
 -13   4   1      116.70      105.78      6.48 o
 -12   4   1      108.90      111.80      6.08 o
 -11   4   1        2.07        3.51      4.23 o
 -10   4   1      516.95      514.18      8.55 o
  -9   4   1        0.57        6.45      3.62 o
  -8   4   1      700.79      703.44      8.00 o
  -7   4   1       16.24       15.16      3.11 o
  -6   4   1      380.72      375.33      4.78 o
  -5   4   1       36.22       38.43      1.64 o
  -4   4   1     2311.79     2429.97     10.71 o
  -3   4   1      267.65      289.53      2.90 o
  -2   4   1     4623.22     4863.48     22.67 o
  -1   4   1       12.97       14.66      1.20 o
   0   4   1     2332.70     2325.57      7.39 o
   1   4   1      817.12      906.41      4.49 o
   2   4   1       33.25       32.81      1.69 o
   3   4   1        4.63        4.94      1.62 o
   4   4   1      113.01      111.23      2.43 o
   5   4   1      396.61      405.66      4.14 o
   6   4   1      799.91      815.82      6.40 o
   7   4   1       58.66       57.66      3.61 o
   8   4   1     1635.55     1596.51     11.62 o
   9   4   1       50.13       47.46      3.95 o
  10   4   1      208.32      187.26      5.67 o
  11   4   1      254.50      238.91      6.53 o
  12   4   1      109.84      104.31      5.59 o
  13   4   1       54.95       50.93      5.10 o
  14   4   1       74.63       76.16      6.06 o
  15   4   1       25.96       26.45      6.38 o
 -14   5   1       14.51       10.90      5.23 o
 -13   5   1      113.97      116.43      6.25 o
 -12   5   1       97.15       96.58      5.48 o
 -11   5   1      529.01      552.48      8.33 o
 -10   5   1       41.12       44.26      4.17 o
  -9   5   1      470.48      485.08      7.11 o
  -8   5   1       58.15       57.48      3.30 o
  -7   5   1      532.17      543.21      6.12 o
  -6   5   1      507.49      508.61      5.66 o
  -5   5   1      588.95      539.16      5.31 o
  -4   5   1      143.85      143.47      3.33 o
  -3   5   1      661.02      647.63      6.38 o
  -2   5   1       37.52       34.36      1.67 o
  -1   5   1      814.18      836.00      3.95 o
   0   5   1      153.95      160.45      1.98 o
   1   5   1     3372.83     3454.15      8.93 o
   2   5   1        5.55        5.86      1.61 o
   3   5   1      125.58      131.52      2.55 o
   4   5   1      257.13      251.31      3.56 o
   5   5   1      234.50      241.87      4.19 o
   6   5   1      195.96      191.92      4.29 o
   7   5   1     1231.11     1225.30      9.92 o
   8   5   1      227.66      221.82      5.02 o
   9   5   1       65.69       62.68      4.06 o
  10   5   1       77.88       78.05      4.80 o
  11   5   1      231.00      226.02      6.46 o
  12   5   1        5.73        5.13      5.17 o
  13   5   1      248.71      273.05      8.67 o
  14   5   1      156.68      168.50      7.80 o
 -13   6   1       24.17       17.24      9.36 o
 -12   6   1        2.93        6.64      8.74 o
 -11   6   1        1.94        3.23      8.62 o
 -10   6   1      193.57      196.64     10.73 o
  -9   6   1       31.96       27.18      7.36 o
  -8   6   1      274.48      283.52     11.29 o
  -7   6   1       23.89       22.22      6.54 o
  -6   6   1      440.17      476.16     14.96 o
  -5   6   1      173.99      166.47      8.47 o
  -4   6   1      143.95      148.44      6.72 o
  -3   6   1      130.81      118.69      5.42 o
  -2   6   1      605.26      606.47      9.08 o
  -1   6   1       40.90       43.09      3.66 o
   0   6   1     2302.08     2303.41     12.20 o
   1   6   1        5.22        6.48      3.25 o
   2   6   1     1455.27     1459.27      8.86 o
   3   6   1      105.26       96.70      3.37 o
   4   6   1      543.56      536.26      6.77 o
   5   6   1       58.70       50.58      3.79 o
   6   6   1      108.05      100.61      4.49 o
   7   6   1       37.06       40.49      4.02 o
   8   6   1       22.26       18.69      3.79 o
   9   6   1       35.14       31.16      4.18 o
  10   6   1       17.41       19.23      4.28 o
  11   6   1       27.49       27.88      4.74 o
  12   6   1       14.23       12.49      4.98 o
  13   6   1       22.76       21.55      5.36 o
 -12   7   1        0.76       12.82      9.18 o
 -11   7   1      121.99      122.63     11.36 o
 -10   7   1        2.71        3.63      8.39 o
  -9   7   1      119.21      117.46      9.98 o
  -8   7   1       11.35       15.24      7.82 o
  -7   7   1       94.72       84.55      8.38 o
  -6   7   1       18.24       17.31      5.43 o
  -5   7   1       24.35       35.39      5.87 o
  -4   7   1       88.53       81.62      6.43 o
  -3   7   1      449.86      460.35      9.00 o
  -2   7   1        2.53        1.52      4.35 o
  -1   7   1      650.56      643.62      9.19 o
   0   7   1        0.59        5.61      4.45 o
   1   7   1      148.60      138.36      6.82 o
   2   7   1       64.04       59.93      5.05 o
   3   7   1       12.99        6.78      4.54 o
   4   7   1        6.71       11.43      5.40 o
   5   7   1       19.09       17.19      5.53 o
   6   7   1       84.15       78.16      7.09 o
   7   7   1     1258.15     1293.96     20.72 o
   8   7   1       57.47       64.18      8.87 o
   9   7   1      329.02      346.41     13.51 o
  10   7   1       57.14       59.23      9.35 o
  11   7   1      166.68      179.36     12.27 o
  12   7   1        2.89        9.71      9.96 o
 -10   8   1      313.36      329.98     14.87 o
  -9   8   1        1.53        8.22      8.91 o
  -8   8   1      466.76      491.54     13.13 o
  -7   8   1       20.77       20.95      7.08 o
  -6   8   1      184.22      178.42     13.19 o
  -5   8   1        0.44        2.75      6.42 o
  -4   8   1      372.19      375.87     10.43 o
  -3   8   1       36.26       33.38      6.23 o
  -2   8   1      805.31      822.90     14.01 o
  -1   8   1       17.15       12.13      5.66 o
   0   8   1      216.86      210.40      8.46 o
   1   8   1       28.80       32.81      6.33 o
   2   8   1      204.33      193.41      8.07 o
   3   8   1       23.47       31.26      5.85 o
   4   8   1       10.90        9.86      6.93 o
   5   8   1       39.60       31.76      6.90 o
   6   8   1      819.56      864.11     17.95 o
   7   8   1        4.58       10.60      6.70 o
   8   8   1      270.61      291.18     11.45 o
   9   8   1       25.36       39.45      8.00 o
  10   8   1      125.73      129.77     11.32 o
  -7   9   1      253.68      250.03     11.42 o
  -6   9   1       22.18       16.39      8.60 o
  -5   9   1       17.47       14.35      8.55 o
  -4   9   1       21.62       22.90      8.63 o
  -3   9   1        5.13        6.79      6.54 o
  -2   9   1        1.12        9.17      6.32 o
  -1   9   1       39.98       53.99      8.00 o
   0   9   1        5.16        2.22      8.38 o
   1   9   1      228.70      239.77     10.82 o
   2   9   1       12.91       19.89      7.36 o
   3   9   1      138.73      150.18     10.27 o
   4   9   1        5.91        9.93     10.12 o
   5   9   1      115.32      118.42     10.59 o
   6   9   1       12.05       19.68      8.64 o
   7   9   1      321.12      308.04     14.41 o
  -2  10   1      127.38      121.68     12.92 o
  -1  10   1        3.63        5.77     14.11 o
   0  10   1      264.52      254.88     21.48 o
   1  10   1        9.07       -2.56     14.43 o
   2  10   1       54.07       65.76     12.19 o
   0  -6   2      201.32      211.60      9.94 o
   1  -6   2        3.17        2.24      6.41 o
   2  -6   2      236.84      220.58     10.90 o
   4  -6   2      879.13      843.52     19.56 o
   5  -6   2      158.28      156.78     11.22 o
   6  -6   2      427.39      418.07     16.35 o
   7  -6   2        9.06        6.73      9.30 o
   8  -6   2       21.40       24.69     10.26 o
   9  -6   2       37.14       29.66      7.71 o
  10  -6   2      188.27      201.35     11.45 o
  11  -6   2       43.86       35.80      8.84 o
  12  -6   2       30.60       27.88      9.41 o
  13  -6   2       21.90       17.30      9.62 o
 -14  -5   2       16.96       12.82      6.68 o
 -13  -5   2       43.34       45.82      7.00 o
 -12  -5   2       12.52       19.13      5.75 o
 -11  -5   2      684.46      700.64     12.34 o
 -10  -5   2      100.96      101.60      6.21 o
  -9  -5   2       46.40       38.18      4.97 o
  -8  -5   2       46.23       47.01      4.64 o
  -7  -5   2        2.90        2.87      3.60 o
  -6  -5   2       84.60       88.48      4.49 o
  -5  -5   2       42.11       36.38      3.56 o
  -4  -5   2       98.89       95.79      3.75 o
  -3  -5   2      567.18      605.52      8.93 o
  -2  -5   2       96.74      105.01      4.38 o
  -1  -5   2        9.44       12.72      2.29 o
   0  -5   2      113.98      115.74      8.02 o
   1  -5   2     5676.87     5576.66     40.40 o
   3  -5   2       46.72       43.60      7.05 o
   4  -5   2       72.58       72.30      6.73 o
   5  -5   2       15.05       12.73      3.64 o
   6  -5   2      115.61      113.82      5.26 o
   7  -5   2      669.61      668.07      9.42 o
   8  -5   2       41.70       35.75      6.91 o
   9  -5   2      122.42      120.34      9.29 o
  10  -5   2       80.27       73.98      8.61 o
  11  -5   2       51.07       56.59      8.95 o
  12  -5   2       56.39       64.38      9.84 o
  13  -5   2      203.23      210.76     13.60 o
  14  -5   2      115.25      132.91     13.10 o
 -15  -4   2       22.35       26.35      7.81 o
 -14  -4   2      242.94      252.45     11.71 o
 -13  -4   2       23.59       27.42      6.26 o
 -12  -4   2       31.52       27.27      5.77 o
 -11  -4   2       67.98       64.57      6.12 o
 -10  -4   2       49.20       39.06      5.44 o
  -9  -4   2        0.75        0.89      4.27 o
  -8  -4   2     2808.69     2858.25     29.62 o
  -7  -4   2      409.92      386.59      7.53 o
  -6  -4   2      366.35      405.65      6.97 o
  -5  -4   2        4.93        7.11      2.96 o
  -4  -4   2      143.27      135.56      3.67 o
  -3  -4   2      141.73      152.55      4.02 o
  -2  -4   2     3433.02     3521.20     39.76 o
  -1  -4   2      231.41      232.32      3.35 o
   0  -4   2      132.41      114.41      3.19 o
   1  -4   2       98.98       97.16      1.81 o
   2  -4   2       57.39       58.38      3.05 o
   3  -4   2      169.52      189.04      3.98 o
   4  -4   2      204.71      193.67      4.49 o
   5  -4   2       77.06       73.42      3.26 o
   6  -4   2       75.67       69.01      4.44 o
   7  -4   2      445.05      419.88     11.43 o
   8  -4   2      272.33      254.86      6.97 o
   9  -4   2       23.80       21.23      4.57 o
  10  -4   2      623.33      635.79     12.08 o
  11  -4   2       23.57       22.02      5.35 o
  12  -4   2       66.70       62.00      6.40 o
  13  -4   2       82.79       89.33      7.59 o
  14  -4   2       64.59       63.45      7.77 o
  15  -4   2      162.73      183.30      9.93 o
 -16  -3   2      109.87      116.09     10.72 o
 -15  -3   2       37.12       37.78      7.33 o
 -14  -3   2       71.97       70.78      7.03 o
 -13  -3   2      183.72      182.07      8.37 o
 -12  -3   2       26.38       24.05      5.75 o
 -11  -3   2      680.47      656.16     11.70 o
 -10  -3   2      156.87      154.20      6.48 o
  -9  -3   2       55.30       49.81      5.37 o
  -8  -3   2        1.20        5.25      4.08 o
  -7  -3   2      405.60      386.94      7.37 o
  -6  -3   2       51.16       51.52      3.73 o
  -5  -3   2     3338.83     3544.79     19.07 o
  -4  -3   2        5.11        6.52      1.75 o
  -3  -3   2     1503.10     1696.04      8.64 o
  -2  -3   2       73.45       83.69      2.78 o
  -1  -3   2     2233.18     2405.17     26.93 o
   0  -3   2     1019.59     1133.99     15.39 o
   2  -3   2      214.45      229.32      3.74 o
   3  -3   2      118.86      122.07      3.36 o
   4  -3   2      282.15      295.93      4.61 o
   5  -3   2       21.25       33.97      2.69 o
   6  -3   2       55.94       49.87      4.12 o
   7  -3   2     7483.01     7551.64     84.84 o
   8  -3   2      311.72      320.90     10.55 o
   9  -3   2      674.73      663.53     10.37 o
  10  -3   2      238.85      215.49      7.55 o
  11  -3   2       57.71       58.80      6.22 o
  12  -3   2      137.31      127.47      7.34 o
  13  -3   2      368.48      377.76     10.93 o
  14  -3   2        1.08        4.60      6.63 o
  15  -3   2      329.96      329.93     11.81 o
 -16  -2   2       16.88       13.85      8.56 o
 -15  -2   2       57.37       66.60      9.05 o
 -14  -2   2      236.43      236.34      9.49 o
 -13  -2   2        8.82        9.02      5.85 o
 -12  -2   2      266.89      250.82      8.69 o
 -11  -2   2       43.92       42.82      5.37 o
 -10  -2   2      408.63      402.75      7.65 o
  -9  -2   2      325.87      320.30      6.79 o
  -8  -2   2     3905.87     3986.81     19.78 o
  -7  -2   2        9.60        7.84      2.80 o
  -6  -2   2      792.27      814.30      7.24 o
  -5  -2   2      130.50      140.61      3.35 o
  -4  -2   2      911.72      983.13     12.30 o
  -3  -2   2      628.03      658.20      9.63 o
  -2  -2   2     6751.73     6813.93     39.28 o
  -1  -2   2     1380.05     1467.98     11.92 o
   0  -2   2     2283.49     2282.09     18.92 o
   2  -2   2     7324.83     7404.31     44.74 o
   3  -2   2      116.12      126.32      2.94 o
   4  -2   2      353.58      390.16      4.52 o
   5  -2   2        1.63        4.28      2.71 o
   6  -2   2      129.56      128.36      4.61 o
   7  -2   2       40.40       40.90      3.95 o
   8  -2   2       26.96       39.19      4.69 o
   9  -2   2       68.84       66.12      5.25 o
  10  -2   2     1229.60     1230.67     14.37 o
  11  -2   2      240.65      257.60      8.11 o
  12  -2   2       65.05       72.66      6.52 o
  13  -2   2       26.79       23.16      6.36 o
  14  -2   2       23.80       22.49      6.84 o
  15  -2   2       53.56       57.25      7.75 o
  16  -2   2      190.37      178.92     10.03 o
 -16  -1   2      115.64      117.52     10.24 o
 -15  -1   2       26.96       33.30      8.82 o
 -14  -1   2       37.01       36.91      7.19 o
 -13  -1   2        2.18        1.38      5.31 o
 -12  -1   2      140.74      130.30      6.16 o
 -11  -1   2     1231.36     1221.53     13.07 o
 -10  -1   2      103.28       95.94      5.43 o
  -9  -1   2      289.05      271.90      6.48 o
  -8  -1   2       65.26       74.69      4.14 o
  -7  -1   2       68.40       78.10      3.74 o
  -6  -1   2       39.47       43.60      2.93 o
  -5  -1   2      104.50      106.10      3.30 o
  -4  -1   2       11.03       10.22      2.08 o
  -3  -1   2     1487.15     1462.00      6.07 o
  -2  -1   2      159.04      165.96      2.27 o
  -1  -1   2     2439.59     2329.21      5.87 o
   1  -1   2     2930.89     3012.90     12.03 o
   2  -1   2      210.88      229.49      3.26 o
   3  -1   2     3267.53     3277.75     13.77 o
   4  -1   2      712.50      743.96      6.96 o
   5  -1   2     1471.95     1614.37      9.70 o
   6  -1   2      258.59      265.98      5.03 o
   7  -1   2     4573.17     4729.35     19.30 o
   8  -1   2      207.77      217.26      5.70 o
   9  -1   2      705.19      699.81      9.20 o
  10  -1   2      310.78      295.66      7.25 o
  11  -1   2      118.24      108.80      5.73 o
  12  -1   2      241.61      240.78      7.68 o
  13  -1   2      873.31      922.74     13.17 o
  14  -1   2      165.89      153.70      7.62 o
  15  -1   2      109.21      109.52      8.76 o
  16  -1   2       23.22       25.06      6.86 o
 -16   0   2      131.23      140.69     10.42 o
 -15   0   2       93.61      108.84      8.29 o
 -14   0   2      787.15      849.15     15.03 o
 -13   0   2      123.85      125.15      7.45 o
 -12   0   2       17.65       12.53      4.51 o
 -11   0   2        5.11        4.69      4.64 o
 -10   0   2      296.66      275.70      6.93 o
  -9   0   2       25.92       25.22      4.36 o
  -8   0   2      842.02      788.01     10.25 o
  -7   0   2      187.65      186.81      4.67 o
  -6   0   2       14.07       13.61      2.68 o
  -5   0   2      366.31      383.16      4.70 o
  -4   0   2     4542.51     4589.40     12.98 o
  -3   0   2       67.59       81.55      2.75 o
  -2   0   2    33414.37    31634.12    103.04 o
  -1   0   2      133.35      139.35      1.63 o
   1   0   2       26.52       46.08      1.55 o
   2   0   2     3305.09     3517.71      8.69 o
   3   0   2      369.20      387.79      4.36 o
   4   0   2     3939.33     3742.71     17.85 o
   5   0   2      845.89      983.44      7.80 o
   6   0   2     2476.74     2615.37     13.87 o
   7   0   2      238.37      227.02      5.19 o
   8   0   2       44.94       24.33      3.93 o
   9   0   2       45.40       35.53      4.36 o
  10   0   2       82.33       80.44      5.42 o
  11   0   2       84.23       70.57      5.24 o
  12   0   2      149.34      133.14      6.39 o
  13   0   2       48.77       47.51      6.05 o
  14   0   2       36.52       29.96      5.55 o
  15   0   2      298.78      305.10      9.30 o
  16   0   2      594.01      607.91     12.29 o
 -16   1   2      116.23      114.89      9.03 o
 -15   1   2       28.04       28.56      7.48 o
 -14   1   2       37.33       37.73      6.71 o
 -13   1   2        1.59        6.33      5.89 o
 -12   1   2      142.24      138.97      7.15 o
 -11   1   2     1225.76     1247.44     15.06 o
 -10   1   2      102.07       92.95      6.25 o
  -9   1   2      285.42      278.75      7.65 o
  -8   1   2       65.52       65.51      4.76 o
  -7   1   2       72.22       82.73      3.93 o
  -6   1   2       39.53       41.94      3.04 o
  -5   1   2       87.86       87.16      3.58 o
  -4   1   2       10.89        9.33      2.30 o
  -3   1   2     1477.77     1456.68      9.54 o
  -2   1   2      159.25      168.90      2.40 o
  -1   1   2     2450.62     2338.55     12.24 o
   0   1   2      411.26      420.74      2.28 o
   1   1   2     2893.22     2946.58      7.94 o
   2   1   2      209.97      226.08      2.34 o
   3   1   2     3269.09     3281.71     20.16 o
   4   1   2      718.10      766.02      5.03 o
   5   1   2     1460.12     1610.49      8.31 o
   6   1   2      261.49      270.78      4.38 o
   7   1   2     4560.62     4687.93     25.83 o
   8   1   2      211.37      219.47      4.97 o
   9   1   2      712.09      688.62      7.89 o
  10   1   2      312.30      306.03      7.57 o
  11   1   2      113.13      103.06      5.96 o
  12   1   2      237.53      237.98      7.85 o
  13   1   2      870.31      901.93     12.21 o
  14   1   2      167.35      164.25      7.05 o
  15   1   2      107.31      109.94      7.24 o
  16   1   2       22.98       18.93      6.82 o
 -16   2   2       19.01       26.47      7.90 o
 -15   2   2       57.48       60.76      8.19 o
 -14   2   2      238.63      258.62     10.09 o
 -13   2   2        9.46       11.54      5.86 o
 -12   2   2      266.11      256.00      8.76 o
 -11   2   2       43.80       37.81      5.67 o
 -10   2   2      416.63      421.08      9.16 o
  -9   2   2      324.89      329.50      8.23 o
  -8   2   2     3923.38     4021.95     19.75 o
  -7   2   2        9.59        9.01      3.08 o
  -6   2   2      790.53      818.74      7.93 o
  -5   2   2      130.70      143.61      3.86 o
  -4   2   2      912.08     1000.81      7.25 o
  -3   2   2      627.76      678.65      4.99 o
  -2   2   2     6713.56     6740.85     21.79 o
  -1   2   2     1378.86     1480.02      4.75 o
   0   2   2     2273.87     2299.72     11.40 o
   1   2   2       93.10       89.41      1.68 o
   2   2   2     7322.03     7388.29     19.39 o
   3   2   2      114.62      123.46      2.23 o
   4   2   2      320.46      346.37      3.71 o
   5   2   2        1.33        4.57      2.03 o
   6   2   2      129.75      121.41      2.92 o
   7   2   2       39.59       39.21      2.73 o
   8   2   2       27.43       34.62      3.18 o
   9   2   2       70.95       64.01      4.32 o
  10   2   2     1240.42     1272.12     12.08 o
  11   2   2      239.91      239.12      6.74 o
  12   2   2       66.48       65.57      5.47 o
  13   2   2       28.04       32.33      5.13 o
  14   2   2       22.98       23.41      6.17 o
  15   2   2       53.46       54.96      7.19 o
  16   2   2      191.38      188.52      9.15 o
 -16   3   2      110.33      119.44      7.69 o
 -15   3   2       37.26       40.14      7.06 o
 -14   3   2       70.91       73.10      6.49 o
 -13   3   2      185.24      187.71      8.70 o
 -12   3   2       26.33       30.30      6.03 o
 -11   3   2      689.12      672.20     12.01 o
 -10   3   2      155.64      156.75      6.71 o
  -9   3   2       57.79       51.62      4.80 o
  -8   3   2        1.30        2.63      3.76 o
  -7   3   2      403.63      400.78      6.74 o
  -6   3   2       51.13       51.92      3.42 o
  -5   3   2     3335.52     3576.96     15.56 o
  -4   3   2        5.10        6.71      2.02 o
  -3   3   2     1498.73     1717.80      9.77 o
  -2   3   2       73.67       81.79      1.61 o
  -1   3   2     2226.88     2446.64     10.22 o
   0   3   2     1021.83     1143.05      4.40 o
   1   3   2     1138.70     1379.25      5.36 o
   2   3   2      212.43      236.71      2.38 o
   3   3   2      123.29      126.55      2.49 o
   4   3   2      286.64      309.85      4.00 o
   5   3   2       21.80       32.50      2.42 o
   6   3   2       56.07       53.27      2.89 o
   7   3   2     7480.72     7574.01     29.10 o
   8   3   2      315.27      329.39      6.02 o
   9   3   2      673.90      664.35     10.55 o
  10   3   2      238.47      228.42      6.38 o
  11   3   2       56.54       56.82      5.18 o
  12   3   2      136.01      126.76      5.92 o
  13   3   2      376.34      384.29      8.65 o
  14   3   2        1.22        0.06      5.18 o
  15   3   2      333.51      336.13      9.84 o
 -15   4   2       22.95       26.77      6.42 o
 -14   4   2      236.22      261.88      8.67 o
 -13   4   2       24.52       26.98      5.33 o
 -12   4   2       30.76       29.45      4.95 o
 -11   4   2       68.81       64.26      5.16 o
 -10   4   2       48.01       45.01      4.60 o
  -9   4   2        0.67        2.70      3.22 o
  -8   4   2     2806.62     2924.35     15.15 o
  -7   4   2      409.14      391.08      5.59 o
  -6   4   2      368.16      423.63      5.36 o
  -5   4   2        4.97        6.50      2.19 o
  -4   4   2      139.08      132.01      2.77 o
  -3   4   2      141.82      153.27      2.37 o
  -2   4   2     3427.64     3508.94     10.19 o
  -1   4   2      232.35      239.34      1.89 o
   0   4   2      133.43      118.74      1.81 o
   1   4   2       98.53      103.41      1.44 o
   2   4   2       61.43       60.57      1.41 o
   3   4   2      167.96      188.05      2.64 o
   4   4   2      195.96      183.24      3.41 o
   5   4   2       76.64       73.68      2.76 o
   6   4   2       76.83       74.46      3.18 o
   7   4   2      444.34      414.95      5.69 o
   8   4   2      272.64      262.75      5.64 o
   9   4   2       25.27       26.78      3.68 o
  10   4   2      628.12      642.73      8.86 o
  11   4   2       23.89       25.79      4.17 o
  12   4   2       64.50       58.70      4.87 o
  13   4   2       84.82       89.02      5.88 o
  14   4   2       64.66       61.81      5.66 o
  15   4   2      163.51      160.12      8.10 o
 -14   5   2       16.32       17.85      5.28 o
 -13   5   2       41.72       41.49      5.39 o
 -12   5   2       12.82       18.41      4.28 o
 -11   5   2      684.02      711.02      9.25 o
 -10   5   2      100.54       98.08      4.66 o
  -9   5   2       45.62       40.23      3.43 o
  -8   5   2       46.73       47.96      3.22 o
  -7   5   2        2.68        4.16      2.49 o
  -6   5   2       84.49       78.89      3.01 o
  -5   5   2       46.30       40.70      2.57 o
  -4   5   2       98.96      100.20      2.65 o
  -3   5   2      573.07      621.19      5.20 o
  -2   5   2       96.64       99.88      1.97 o
  -1   5   2       10.57       12.03      1.02 o
   0   5   2      114.17      110.16      1.94 o
   1   5   2     5679.65     5726.78     19.91 o
   2   5   2      176.95      164.42      2.35 o
   3   5   2       49.32       52.80      2.38 o
   4   5   2       74.30       78.31      2.91 o
   5   5   2       14.79       12.60      2.87 o
   6   5   2      117.50      113.53      3.72 o
   7   5   2      676.64      680.59      7.40 o
   8   5   2       42.70       42.59      3.58 o
   9   5   2      126.15      117.33      4.55 o
  10   5   2       82.58       82.35      5.21 o
  11   5   2       48.97       51.35      5.30 o
  12   5   2       55.67       58.75      5.66 o
  13   5   2      205.98      203.27      7.95 o
  14   5   2      115.64      120.23      7.46 o
 -13   6   2        4.34       14.62      9.63 o
 -12   6   2      342.20      334.21     14.25 o
 -11   6   2       12.76       10.85      7.96 o
 -10   6   2       93.76      104.93     10.10 o
  -9   6   2      122.54      119.02     10.18 o
  -8   6   2      522.78      552.24     14.31 o
  -7   6   2       78.15       74.11      7.68 o
  -6   6   2      172.39      154.83      8.66 o
  -5   6   2      110.03       95.16      7.69 o
  -4   6   2      325.52      283.75      6.30 o
  -3   6   2      236.67      221.93      4.29 o
  -2   6   2     3250.34     3337.27     23.38 o
  -1   6   2      102.57       90.94      3.14 o
   0   6   2      201.58      216.45      3.45 o
   1   6   2        3.01        2.69      2.10 o
   2   6   2      235.42      223.58      3.77 o
   3   6   2       76.85       67.64      3.31 o
   4   6   2      885.03      874.81      8.50 o
   5   6   2      156.60      149.13      4.83 o
   6   6   2      430.34      399.32      7.86 o
   7   6   2        8.70        8.41      3.77 o
   8   6   2       22.05       19.15      4.17 o
   9   6   2       36.20       34.18      4.32 o
  10   6   2      194.93      197.87      6.40 o
  11   6   2       44.57       44.70      5.18 o
  12   6   2       32.09       41.77      5.47 o
  13   6   2       23.38       20.20      5.44 o
 -12   7   2        2.76        3.33     10.14 o
 -11   7   2       98.29      110.83     11.21 o
 -10   7   2       42.50       48.28      9.10 o
  -9   7   2       32.22       36.41      9.10 o
  -8   7   2       24.95       32.63      8.44 o
  -7   7   2       15.05       16.83      7.39 o
  -6   7   2       13.75       14.51      5.71 o
  -5   7   2      714.84      740.66     12.96 o
  -4   7   2       45.75       42.29      5.28 o
  -3   7   2      115.39      117.62      6.02 o
  -2   7   2       33.63       28.14      4.73 o
  -1   7   2       34.94       32.14      4.18 o
   0   7   2        8.27       11.45      4.46 o
   1   7   2      691.41      724.72     12.21 o
   2   7   2       26.33       20.25      4.27 o
   3   7   2      260.51      233.59      8.23 o
   4   7   2      104.58       95.51      6.67 o
   5   7   2        2.25        0.77      5.45 o
   6   7   2      197.00      191.71      8.46 o
   7   7   2     1496.75     1586.05     22.55 o
   8   7   2        8.46        9.24      7.37 o
   9   7   2       18.11       15.39      7.86 o
  10   7   2       14.07       14.67      9.12 o
  11   7   2        4.49       10.75      9.05 o
 -10   8   2       36.94       29.31      9.62 o
  -9   8   2       11.77       22.03      9.29 o
  -8   8   2      695.62      728.18     15.58 o
  -7   8   2       40.43       45.83      7.28 o
  -6   8   2        1.68        4.97      6.37 o
  -5   8   2        4.54        4.68      6.19 o
  -4   8   2        3.04        5.22      5.94 o
  -3   8   2        6.74        9.21      5.04 o
  -2   8   2      780.71      816.41     14.07 o
  -1   8   2       30.50       33.93      5.97 o
   0   8   2       17.77       20.49      5.35 o
   1   8   2        1.64        4.06      6.04 o
   2   8   2       80.28       70.55      7.82 o
   3   8   2       17.81       17.00      7.28 o
   4   8   2       64.28       54.38      7.76 o
   5   8   2       14.12       18.39      6.37 o
   6   8   2       56.38       52.35      7.27 o
   7   8   2       66.82       71.83      8.26 o
   8   8   2       21.12       25.38      7.46 o
   9   8   2       12.43       18.04      8.04 o
  10   8   2      331.74      372.25     15.35 o
  -7   9   2       83.36       85.15     11.35 o
  -6   9   2       40.13       62.56     12.69 o
  -5   9   2       94.88      108.90     13.60 o
  -4   9   2       13.47       16.89     11.59 o
  -3   9   2      182.91      195.84     11.24 o
  -2   9   2       36.76       37.86      8.54 o
  -1   9   2      212.46      227.30     14.20 o
   0   9   2        8.45        8.98     12.50 o
   1   9   2      242.32      252.82     17.63 o
   2   9   2       17.68       15.07     15.07 o
   3   9   2       83.22       88.65     11.46 o
   4   9   2        0.73        4.50      8.11 o
   5   9   2      104.79      104.00     10.22 o
   6   9   2        0.94        2.76      8.38 o
   7   9   2      341.60      353.36     14.74 o
  -1  10   2       23.25       31.10     15.39 o
   0  10   2        6.38        6.41     14.11 o
   1  10   2        8.29        5.77     13.79 o
  -6  -6   3       50.89       43.05      5.88 o
  -5  -6   3       42.98       46.23      5.67 o
  -4  -6   3      205.27      201.98     10.58 o
  -3  -6   3       11.21       21.48      6.73 o
  -2  -6   3     1465.54     1468.38     23.08 o
  -1  -6   3       88.99       68.93      8.02 o
   0  -6   3     1069.42     1066.98     20.20 o
   1  -6   3      107.44       99.39      8.98 o
   2  -6   3      224.87      237.89     11.86 o
   3  -6   3       39.06       32.38      8.02 o
   5  -6   3       49.62       49.37      8.98 o
   6  -6   3       10.08       16.03      9.30 o
   7  -6   3       78.20       75.98     11.22 o
   8  -6   3      301.61      326.70     17.31 o
   9  -6   3       60.57       64.76     12.18 o
  10  -6   3       26.90       33.66     12.18 o
  11  -6   3       10.57       18.60      8.81 o
  12  -6   3       20.32       10.37      9.36 o
  13  -6   3        6.65        3.89      9.94 o
 -14  -5   3       12.31       10.23      6.95 o
 -13  -5   3      262.30      267.41      9.89 o
 -12  -5   3       51.60       56.52      6.44 o
 -11  -5   3      252.10      250.46      8.50 o
 -10  -5   3        7.83        8.36      4.68 o
  -9  -5   3       14.06       16.70      4.60 o
  -8  -5   3       62.68       64.03      4.81 o
  -7  -5   3       14.27       19.67      3.83 o
  -6  -5   3       58.09       54.25      4.03 o
  -5  -5   3      189.56      179.94      4.97 o
  -4  -5   3      109.54      109.80      4.36 o
  -3  -5   3      909.57      891.93     17.95 o
  -2  -5   3       36.04       34.31      6.41 o
  -1  -5   3     1536.86     1594.38     22.44 o
   0  -5   3        8.37        3.21      6.41 o
   1  -5   3     2048.79     2011.82     26.29 o
   3  -5   3        4.84        2.24      6.09 o
   4  -5   3      105.56      100.67      8.66 o
   5  -5   3     3056.18     2995.12     36.55 o
   6  -5   3      630.09      654.04     19.56 o
   7  -5   3       43.79       41.76      6.79 o
   8  -5   3       89.05       80.79      8.16 o
   9  -5   3      724.86      751.89     17.46 o
  10  -5   3      164.92      164.22     10.88 o
  11  -5   3       59.79       54.05      9.51 o
  12  -5   3        8.28        9.30      9.08 o
  13  -5   3      285.43      308.62     15.74 o
  14  -5   3       24.57       36.20     10.94 o
 -15  -4   3       36.46       36.39     11.22 o
 -14  -4   3       78.36       76.88      7.57 o
 -13  -4   3       59.60       59.12      6.72 o
 -12  -4   3      110.80      100.67      6.84 o
 -11  -4   3       64.35       58.19      5.92 o
 -10  -4   3     1461.97     1493.80     21.15 o
  -9  -4   3      206.97      198.05      7.47 o
  -8  -4   3     1273.09     1253.59     20.69 o
  -7  -4   3       97.46       86.19      4.76 o
  -6  -4   3      387.45      390.87      6.96 o
  -5  -4   3       14.89       14.35      3.16 o
  -4  -4   3     1032.13     1091.78      8.17 o
  -3  -4   3        5.19        7.25      2.20 o
  -2  -4   3       90.14       84.19      4.65 o
  -1  -4   3      279.92      310.99     10.26 o
   0  -4   3       73.28       73.42      6.73 o
   2  -4   3       50.26       38.80      1.59 o
   3  -4   3      228.16      218.00      3.91 o
   4  -4   3     2088.35     2060.93     12.28 o
   5  -4   3      130.91      126.95      3.80 o
   6  -4   3      953.78      957.58      8.56 o
   7  -4   3       19.02       18.30      3.94 o
   8  -4   3      456.05      471.29      8.73 o
   9  -4   3       10.46       14.10      4.54 o
  10  -4   3       78.94       71.23      5.79 o
  11  -4   3       40.55       41.55      5.62 o
  12  -4   3        1.92        7.64      5.62 o
  13  -4   3        9.40        6.93      6.04 o
  14  -4   3      557.64      592.43     13.81 o
  15  -4   3       74.20       80.18      8.48 o
 -15  -3   3       28.00       36.46      8.74 o
 -14  -3   3       23.99       20.80      6.70 o
 -13  -3   3        4.87        3.84      5.88 o
 -12  -3   3       22.17       24.03      5.76 o
 -11  -3   3      166.94      152.09      7.23 o
 -10  -3   3       13.59       10.16      4.68 o
  -9  -3   3      780.16      800.16     11.26 o
  -8  -3   3       28.56       23.62      4.32 o
  -7  -3   3     1258.42     1293.21     12.18 o
  -6  -3   3       36.57       38.00      3.64 o
  -5  -3   3      318.47      295.63      5.44 o
  -4  -3   3      216.60      229.82      4.04 o
  -3  -3   3      170.87      184.51      3.52 o
  -2  -3   3       36.63       40.27      1.80 o
  -1  -3   3     8094.00     8343.82     43.28 o
   0  -3   3      500.44      579.02     12.50 o
   2  -3   3      376.07      407.15      5.74 o
   3  -3   3      138.34      144.81      3.49 o
   4  -3   3       69.35       80.14      3.09 o
   5  -3   3      670.21      636.42      7.44 o
   6  -3   3      323.86      319.07      6.31 o
   7  -3   3     2238.67     2214.39     15.75 o
   8  -3   3      321.63      333.35      7.59 o
   9  -3   3      518.62      534.72      9.62 o
  10  -3   3       88.68       78.76      5.93 o
  11  -3   3      314.30      324.18      9.24 o
  12  -3   3      135.84      135.40      7.32 o
  13  -3   3       31.05       39.16      6.35 o
  14  -3   3      205.63      194.69     13.58 o
  15  -3   3      150.78      149.08      9.63 o
 -16  -2   3       89.72       85.37      9.62 o
 -15  -2   3        7.52        7.12      7.83 o
 -14  -2   3      141.21      130.92      9.74 o
 -13  -2   3       51.19       47.58      6.32 o
 -12  -2   3      211.13      196.26      7.97 o
 -11  -2   3       56.81       52.23      5.57 o
 -10  -2   3      367.64      365.57      7.47 o
  -9  -2   3       40.80       38.41      4.23 o
  -8  -2   3     2494.73     2535.09     14.70 o
  -7  -2   3       45.10       36.58      3.39 o
  -6  -2   3      530.11      566.38      6.09 o
  -5  -2   3      168.16      187.55      3.54 o
  -4  -2   3    12404.05    13112.98     70.45 o
  -3  -2   3       17.85       15.74      1.88 o
  -2  -2   3     4076.35     3773.79      9.60 o
  -1  -2   3      551.40      582.31      8.29 o
   0  -2   3     2833.05     2611.03     22.44 o
   1  -2   3      254.13      255.37      1.84 o
   2  -2   3     2179.09     2382.50      9.79 o
   3  -2   3      710.90      763.79      6.24 o
   4  -2   3      122.77      110.32      3.43 o
   5  -2   3      247.64      264.24      5.26 o
   6  -2   3      210.84      231.19      5.51 o
   7  -2   3      128.55      128.13      5.06 o
   8  -2   3     2016.18     2003.12     21.80 o
   9  -2   3      975.62      942.23     12.20 o
  10  -2   3      482.38      468.23      9.68 o
  11  -2   3      164.27      167.39      7.40 o
  12  -2   3       69.58       60.65      6.22 o
  13  -2   3       46.01       51.46      6.56 o
  14  -2   3      406.70      413.97     11.62 o
  15  -2   3        3.60        6.77      6.59 o
  16  -2   3       12.89       12.06      6.66 o
 -16  -1   3        3.34        9.05      8.70 o
 -15  -1   3      210.24      209.69     11.18 o
 -14  -1   3        7.60       11.34      7.32 o
 -13  -1   3      417.06      421.62     12.39 o
 -12  -1   3      113.30      108.44      5.81 o
 -11  -1   3      172.11      167.28      6.29 o
 -10  -1   3      128.31      117.11      5.41 o
  -9  -1   3       75.45       81.88      4.65 o
  -8  -1   3       56.19       56.99      3.98 o
  -7  -1   3      112.85      128.14      4.06 o
  -6  -1   3      177.85      217.01      4.46 o
  -5  -1   3      403.26      379.55      4.56 o
  -4  -1   3      285.21      314.24      3.75 o
  -3  -1   3      335.53      328.61      3.52 o
  -2  -1   3      927.01      973.06      9.33 o
  -1  -1   3     6260.10     6140.87     18.35 o
   0  -1   3        9.79       15.31      1.56 o
   1  -1   3    10763.68    11096.22     55.80 o
   2  -1   3      106.61      111.86      2.54 o
   3  -1   3      292.99      293.27      4.86 o
   4  -1   3      695.39      737.84      7.15 o
   5  -1   3     7212.87     7453.70     45.04 o
   6  -1   3      531.82      557.10      7.39 o
   7  -1   3      117.59      113.75      4.34 o
   8  -1   3      174.67      186.36      5.38 o
   9  -1   3      166.62      155.66      5.78 o
  10  -1   3       81.89       75.65      5.14 o
  11  -1   3       39.24       36.68      5.07 o
  12  -1   3       49.85       50.14      5.53 o
  13  -1   3       73.80       74.40      6.28 o
  14  -1   3       59.42       63.11      7.28 o
  15  -1   3       72.63       71.18      7.32 o
  16  -1   3       24.02       31.65      6.53 o
 -16   0   3        5.81       14.27      7.89 o
 -15   0   3        0.54        8.12     10.42 o
 -14   0   3      192.99      190.93      9.63 o
 -13   0   3       34.53       31.54      6.40 o
 -12   0   3      214.04      206.36      7.76 o
 -11   0   3      497.74      501.53     10.23 o
 -10   0   3     5765.76     5651.17     31.10 o
  -9   0   3      341.62      329.25      7.61 o
  -8   0   3     1004.21     1011.89      9.99 o
  -7   0   3      181.46      201.08      4.78 o
  -6   0   3      215.90      220.51      4.50 o
  -5   0   3       12.53       11.15      2.58 o
  -4   0   3     3325.47     3464.58     13.71 o
  -3   0   3        8.16        5.47      2.07 o
  -2   0   3     3034.21     3025.42      8.63 o
  -1   0   3       50.44       59.88      1.57 o
   0   0   3     1150.30     1012.10      3.63 o
   1   0   3      377.44      400.53      3.90 o
   2   0   3     4062.50     3930.28     17.96 o
   3   0   3     2546.40     2625.68      9.35 o
   4   0   3     3885.58     3756.99     11.33 o
   5   0   3        3.26        2.70      2.94 o
   6   0   3      449.21      456.84      7.11 o
   7   0   3        5.70        9.02      3.22 o
   8   0   3      321.76      326.74      6.92 o
   9   0   3       28.84       27.33      4.50 o
  10   0   3      104.95      100.01      5.58 o
  11   0   3        0.54        1.23      4.01 o
  12   0   3        3.64        5.54      4.93 o
  13   0   3       19.96       17.33      5.10 o
  14   0   3      601.93      667.43     11.34 o
  15   0   3      270.73      264.07      8.75 o
  16   0   3      377.32      386.23     10.49 o
 -16   1   3        3.27        5.13      7.69 o
 -15   1   3      205.40      188.08     11.54 o
 -14   1   3        7.47        5.21      6.43 o
 -13   1   3      415.23      429.74     10.77 o
 -12   1   3      112.03      102.47      6.40 o
 -11   1   3      174.86      160.33      8.24 o
 -10   1   3      128.51      120.78      6.26 o
  -9   1   3       87.37       86.07      4.78 o
  -8   1   3       56.08       58.75      4.09 o
  -7   1   3      120.47      135.59      4.24 o
  -6   1   3      177.51      224.81      4.70 o
  -5   1   3      389.00      361.77      5.13 o
  -4   1   3      285.29      321.29      4.41 o
  -3   1   3      339.86      335.46      3.53 o
  -2   1   3      923.54      975.08      6.95 o
  -1   1   3     6277.25     6143.60     36.61 o
   0   1   3        9.27       15.24      1.25 o
   1   1   3    10774.56    11141.36     50.44 o
   2   1   3      105.53      109.48      2.09 o
   3   1   3      315.03      312.54      3.03 o
   4   1   3      693.73      748.95      4.72 o
   5   1   3     7208.45     7442.36     19.58 o
   6   1   3      519.22      553.63      5.56 o
   7   1   3      127.73      125.42      3.76 o
   8   1   3      174.96      191.51      4.49 o
   9   1   3      164.77      156.56      4.57 o
  10   1   3       80.73       69.74      4.58 o
  11   1   3       34.75       29.51      4.51 o
  12   1   3       53.00       53.08      5.19 o
  13   1   3       74.61       74.24      5.76 o
  14   1   3       60.92       59.27      6.14 o
  15   1   3       75.61       75.65      6.67 o
  16   1   3       23.86       23.37      6.09 o
 -16   2   3       90.72       90.45      8.79 o
 -15   2   3        7.47        8.22      7.07 o
 -14   2   3      138.17      142.24      8.57 o
 -13   2   3       51.23       52.84      6.68 o
 -12   2   3      210.53      198.93      8.21 o
 -11   2   3       56.47       57.15      6.05 o
 -10   2   3      372.07      362.62      8.76 o
  -9   2   3       41.02       34.92      4.28 o
  -8   2   3     2481.44     2555.35     17.36 o
  -7   2   3       45.03       39.83      3.76 o
  -6   2   3      526.19      570.59      6.82 o
  -5   2   3      168.70      187.31      4.11 o
  -4   2   3    12401.79    13148.97     39.41 o
  -3   2   3       18.19       15.59      1.77 o
  -2   2   3     4085.00     3824.65     11.44 o
  -1   2   3      549.64      590.00      2.76 o
   0   2   3     2850.83     2636.52      7.98 o
   1   2   3      252.18      253.24      2.33 o
   2   2   3     2188.14     2418.10      8.23 o
   3   2   3      707.67      766.11      4.54 o
   4   2   3      124.71      109.24      2.73 o
   5   2   3      248.87      255.65      3.86 o
   6   2   3      213.34      244.28      4.04 o
   7   2   3      129.82      129.57      3.53 o
   8   2   3     2021.00     2011.06     10.55 o
   9   2   3      977.57      962.31      9.35 o
  10   2   3      477.71      452.60      7.25 o
  11   2   3      163.60      163.10      5.47 o
  12   2   3       69.26       65.69      4.80 o
  13   2   3       46.15       56.01      5.37 o
  14   2   3      406.02      410.87      9.57 o
  15   2   3        4.83        7.28      5.32 o
  16   2   3       14.09       18.02      5.95 o
 -15   3   3       26.76       29.90      7.59 o
 -14   3   3       24.18       23.73      6.70 o
 -13   3   3        4.38        7.04      6.20 o
 -12   3   3       23.19       23.73      5.67 o
 -11   3   3      164.15      169.11      7.52 o
 -10   3   3       13.61        8.28      4.28 o
  -9   3   3      771.22      787.52     10.12 o
  -8   3   3       28.53       25.15      3.99 o
  -7   3   3     1260.26     1323.45     11.21 o
  -6   3   3       36.76       41.45      3.41 o
  -5   3   3      309.57      281.42      4.56 o
  -4   3   3      216.22      230.54      3.83 o
  -3   3   3      176.40      192.96      2.86 o
  -2   3   3       36.32       36.76      1.47 o
  -1   3   3     8093.27     8426.31     33.31 o
   0   3   3      497.31      581.93      3.52 o
   1   3   3      438.75      493.08      3.76 o
   2   3   3      374.72      421.10      3.36 o
   3   3   3      123.01      132.46      2.69 o
   4   3   3       70.48       79.87      2.35 o
   5   3   3      665.45      633.56      5.22 o
   6   3   3      325.73      317.10      4.37 o
   7   3   3     2233.50     2228.34     11.58 o
   8   3   3      324.62      340.27      5.60 o
   9   3   3      520.19      536.08      6.94 o
  10   3   3       87.69       84.36      4.32 o
  11   3   3      314.75      327.92      6.69 o
  12   3   3      137.83      128.83      5.72 o
  13   3   3       29.47       40.12      4.81 o
  14   3   3      206.37      204.75      7.92 o
  15   3   3      145.85      157.90      8.05 o
 -15   4   3       35.45       42.99      6.54 o
 -14   4   3       77.44       84.17      6.40 o
 -13   4   3       59.67       50.40      5.61 o
 -12   4   3      119.35      118.90      6.11 o
 -11   4   3       64.04       61.30      5.81 o
 -10   4   3     1467.38     1495.11     13.62 o
  -9   4   3      205.93      203.38      5.72 o
  -8   4   3     1281.29     1291.58     11.28 o
  -7   4   3       97.31       91.30      3.95 o
  -6   4   3      393.32      407.85      5.91 o
  -5   4   3       14.73       14.55      2.39 o
  -4   4   3     1025.60     1102.08      6.27 o
  -3   4   3        5.15        5.34      1.41 o
  -2   4   3       99.39       88.41      1.60 o
  -1   4   3      280.25      311.81      3.21 o
   0   4   3       62.97       65.86      1.90 o
   1   4   3       35.95       36.34      1.72 o
   2   4   3       49.67       43.33      1.45 o
   3   4   3      232.57      228.91      2.97 o
   4   4   3     2084.56     2096.53      9.87 o
   5   4   3      132.17      128.79      3.47 o
   6   4   3      956.76      972.67      8.05 o
   7   4   3       19.42       18.71      3.06 o
   8   4   3      458.67      469.36      6.40 o
   9   4   3       11.16       13.11      3.54 o
  10   4   3       74.80       66.82      4.57 o
  11   4   3       40.42       40.03      4.50 o
  12   4   3        3.00        4.31      4.50 o
  13   4   3        9.60        9.84      4.90 o
  14   4   3      562.24      567.95     11.40 o
  15   4   3       73.28       83.45      7.16 o
 -14   5   3       12.22       12.69      4.96 o
 -13   5   3      260.55      265.75      7.19 o
 -12   5   3       51.49       55.02      5.31 o
 -11   5   3      252.00      250.70      6.83 o
 -10   5   3        7.88       10.49      3.55 o
  -9   5   3       13.77       15.79      3.41 o
  -8   5   3       62.65       58.19      3.33 o
  -7   5   3       16.37       21.53      2.68 o
  -6   5   3       57.92       56.61      2.90 o
  -5   5   3      191.75      182.82      3.49 o
  -4   5   3      109.73      110.29      2.55 o
  -3   5   3      901.82      928.30      5.33 o
  -2   5   3       35.62       35.83      1.40 o
  -1   5   3     1533.01     1617.75      7.30 o
   0   5   3        7.71        8.01      2.03 o
   1   5   3     2051.25     2046.92     10.21 o
   2   5   3       13.07       11.26      2.33 o
   3   5   3        2.56        3.49      2.47 o
   4   5   3      104.56       99.45      4.13 o
   5   5   3     3050.31     2962.98     14.25 o
   6   5   3      626.09      631.25      8.47 o
   7   5   3       40.22       37.69      3.67 o
   8   5   3       88.64       81.49      4.55 o
   9   5   3      715.96      738.68      9.58 o
  10   5   3      165.41      159.67      6.43 o
  11   5   3       59.31       66.26      5.65 o
  12   5   3        9.79       12.47      5.05 o
  13   5   3      284.39      302.30      8.93 o
  14   5   3       25.35       23.09      6.47 o
 -13   6   3        9.32       12.20      9.37 o
 -12   6   3      100.38      104.23     10.08 o
 -11   6   3       26.78       33.41      8.87 o
 -10   6   3      355.64      386.10     14.11 o
  -9   6   3       44.32       55.57      8.22 o
  -8   6   3      340.83      332.00      8.03 o
  -7   6   3       63.73       63.88      4.96 o
  -6   6   3       46.40       36.24      4.26 o
  -5   6   3       43.20       43.07      4.08 o
  -4   6   3      211.99      218.31      4.49 o
  -3   6   3       11.40       14.85      2.72 o
  -2   6   3     1466.37     1460.06      9.38 o
  -1   6   3       88.40       83.16      3.19 o
   0   6   3     1071.95     1090.66      7.32 o
   1   6   3      108.22       98.41      2.88 o
   2   6   3      221.38      224.81      3.89 o
   3   6   3       39.91       35.19      3.24 o
   4   6   3       72.17       65.88      3.84 o
   5   6   3       49.03       46.32      3.91 o
   6   6   3        7.69       13.30      3.58 o
   7   6   3       79.26       79.58      4.81 o
   8   6   3      302.16      311.07      7.39 o
   9   6   3       63.09       62.50      5.20 o
  10   6   3       26.44       31.12      5.05 o
  11   6   3       10.94       10.96      4.74 o
  12   6   3       18.16       17.01      5.07 o
  13   6   3        6.78       12.48      5.52 o
 -12   7   3        3.61       10.28      9.77 o
 -11   7   3        3.23        2.98      9.37 o
 -10   7   3        7.79       10.63      8.60 o
  -9   7   3      166.20      177.83     13.65 o
  -8   7   3       19.31       15.90      8.31 o
  -7   7   3      127.58      132.59     10.55 o
  -6   7   3        0.28        4.10      5.51 o
  -5   7   3      402.80      400.92     10.60 o
  -4   7   3       29.15       22.69      4.87 o
  -3   7   3       47.86       37.28      4.93 o
  -2   7   3       28.16       21.23      4.79 o
  -1   7   3      651.75      653.42      9.27 o
   0   7   3       71.60       69.19      4.63 o
   1   7   3      110.21       98.24      7.06 o
   2   7   3       34.66       33.00      5.11 o
   3   7   3      518.81      481.82     12.43 o
   4   7   3       15.44       17.53      5.77 o
   5   7   3      904.32      885.38     14.13 o
   6   7   3       24.46       28.41      6.38 o
   7   7   3      162.95      185.38     10.19 o
   8   7   3      124.07      126.13      9.69 o
   9   7   3       16.22       14.00      8.30 o
  10   7   3       22.22       32.63      8.86 o
  11   7   3       41.11       54.44     10.49 o
 -10   8   3      134.29      151.42     11.84 o
  -9   8   3       29.99       37.98      9.74 o
  -8   8   3      496.07      502.55     16.29 o
  -7   8   3       27.77       32.92      7.46 o
  -6   8   3      244.83      278.23     11.23 o
  -5   8   3       12.19       12.79      6.29 o
  -4   8   3      624.83      665.75     11.76 o
  -3   8   3        1.55        4.46      4.88 o
  -2   8   3       67.56       56.76      6.40 o
  -1   8   3        4.12        1.79      5.50 o
   0   8   3       17.69       16.69      5.03 o
   1   8   3       17.24       23.43      6.19 o
   2   8   3       21.23       22.88      7.08 o
   3   8   3       28.04       29.40      7.81 o
   4   8   3      415.38      430.70     13.36 o
   5   8   3        2.73       10.13      7.81 o
   6   8   3      179.27      177.02      9.19 o
   7   8   3        6.87       10.36      7.30 o
   8   8   3      100.49       88.24      8.48 o
   9   8   3       36.73       37.00      7.94 o
  -7   9   3       20.66       15.41      9.16 o
  -6   9   3        0.15        2.12      8.92 o
  -5   9   3        3.73       10.66     10.04 o
  -4   9   3        2.34        4.20     10.55 o
  -3   9   3      395.32      450.09     14.48 o
  -2   9   3       20.93       19.44      8.60 o
  -1   9   3      637.17      661.17     39.43 o
   0   9   3       28.66       39.43     14.43 o
   1   9   3      222.15      235.48     14.39 o
   2   9   3        5.83        9.62      9.75 o
   3   9   3       16.80       16.57     10.07 o
   4   9   3        0.20        2.64      8.15 o
   5   9   3      256.83      254.70     12.65 o
   6   9   3       91.95       83.99     10.42 o
   7   9   3       86.55       78.06     10.24 o
   0  10   3       23.02       29.50     14.11 o
  -9  -6   4        3.19        3.63      6.56 o
  -8  -6   4        5.08        8.32      6.34 o
  -7  -6   4        3.48        8.44      5.78 o
  -6  -6   4       56.77       42.56      6.11 o
  -5  -6   4       26.53       31.93      5.55 o
  -4  -6   4      590.62      643.14     17.63 o
  -3  -6   4      129.88      136.26      9.62 o
  -2  -6   4       76.42       71.50      8.34 o
  -1  -6   4       88.77       88.17      8.66 o
   0  -6   4      486.56      476.10     15.39 o
   1  -6   4      182.91      189.16     11.54 o
   2  -6   4      657.86      575.81     17.63 o
   3  -6   4       34.38       29.50      8.34 o
   5  -6   4       36.40       43.92      9.62 o
   6  -6   4      358.28      340.81     16.35 o
   7  -6   4      190.76      180.50     14.11 o
   8  -6   4      340.01      347.86     18.27 o
   9  -6   4       45.35       53.54     12.18 o
  10  -6   4       40.10       35.91     13.79 o
  11  -6   4       52.94       87.21     15.07 o
  12  -6   4       11.76        6.41     13.14 o
  13  -6   4       21.80       34.89     10.54 o
 -14  -5   4        7.08        3.05      7.34 o
 -13  -5   4      124.95      127.69      9.49 o
 -12  -5   4       39.38       34.84      6.33 o
 -11  -5   4       38.32       53.15      5.97 o
 -10  -5   4        2.00        5.09      4.72 o
  -9  -5   4      100.90      106.55      5.80 o
  -8  -5   4      150.80      144.03      5.84 o
  -7  -5   4      114.31      120.41      5.20 o
  -6  -5   4       49.10       45.70      3.80 o
  -5  -5   4       32.23       34.76      4.04 o
  -4  -5   4       35.44       30.42      5.32 o
  -3  -5   4        4.36        4.55      4.87 o
  -2  -5   4      340.52      345.94     12.50 o
  -1  -5   4     1880.85     1866.58     25.97 o
   0  -5   4      349.75      356.20     13.14 o
   1  -5   4      137.25      141.07      9.94 o
   2  -5   4       48.93       50.66      8.34 o
   3  -5   4      191.39      174.73     10.58 o
   4  -5   4      130.50      137.86     10.26 o
   5  -5   4     2698.86     2658.48     31.10 o
   6  -5   4       34.72       33.98      9.30 o
   7  -5   4      189.42      185.95     14.11 o
   8  -5   4       10.01        8.18      6.80 o
   9  -5   4      227.39      216.17     11.45 o
  10  -5   4       44.04       37.91      8.35 o
  11  -5   4       10.50       12.54      8.03 o
  12  -5   4      107.78      111.14     11.41 o
  13  -5   4        0.23        4.75      9.84 o
  14  -5   4        2.10       -1.92     15.39 o
 -15  -4   4        6.96       10.82      8.38 o
 -14  -4   4       18.24       16.47      7.48 o
 -13  -4   4        1.84        0.35      6.89 o
 -12  -4   4       29.88       29.94      5.80 o
 -11  -4   4       43.63       43.08      5.92 o
 -10  -4   4     1395.74     1469.74     16.15 o
  -9  -4   4      227.04      213.54      8.89 o
  -8  -4   4      186.70      157.44      6.04 o
  -7  -4   4        6.52       10.96      3.95 o
  -6  -4   4      903.89      868.08     10.87 o
  -5  -4   4       52.53       57.58      3.49 o
  -4  -4   4      769.09      804.54      7.32 o
  -3  -4   4      143.37      133.14      4.12 o
  -2  -4   4      267.37      284.65      4.62 o
  -1  -4   4       66.33       67.33      7.05 o
   0  -4   4      228.36      217.69      9.94 o
   1  -4   4      156.56      179.86      9.30 o
   2  -4   4     1083.89     1003.50     18.92 o
   3  -4   4      105.77      105.89      2.47 o
   4  -4   4      153.78      142.41      4.10 o
   5  -4   4       57.29       58.55      3.98 o
   6  -4   4      488.35      486.71      6.90 o
   7  -4   4       69.40       65.87      4.77 o
   8  -4   4      282.17      274.36      7.19 o
   9  -4   4      281.81      276.66      9.16 o
  10  -4   4       35.34       34.03      5.20 o
  11  -4   4        5.52        9.72      5.38 o
  12  -4   4        1.88        5.57      5.43 o
  13  -4   4      250.79      259.48      9.59 o
  14  -4   4      343.96      352.64     13.27 o
 -15  -3   4       11.89       13.22      7.69 o
 -14  -3   4       71.56       78.62      8.45 o
 -13  -3   4       48.35       50.41      7.08 o
 -12  -3   4       59.98       55.76      6.24 o
 -11  -3   4      128.59      132.07      6.93 o
 -10  -3   4       79.37       65.76      5.59 o
  -9  -3   4     1105.11     1086.74     13.01 o
  -8  -3   4       27.64       32.80      4.58 o
  -7  -3   4     1634.87     1640.88     13.69 o
  -6  -3   4        3.12        5.11      3.34 o
  -5  -3   4      448.57      500.90      9.72 o
  -4  -3   4      285.28      303.70      4.74 o
  -3  -3   4     3454.24     3718.32     12.79 o
  -2  -3   4      482.99      511.14      4.73 o
  -1  -3   4     5127.86     4971.67     36.23 o
   0  -3   4      231.73      246.23      9.94 o
   2  -3   4       40.69       41.59      1.32 o
   3  -3   4      765.97      803.13      6.94 o
   4  -3   4       71.76       80.39      3.26 o
   5  -3   4     1874.99     1882.53     12.04 o
   6  -3   4      735.63      725.54     10.87 o
   7  -3   4        7.67        6.81      4.10 o
   8  -3   4      332.73      336.98      7.75 o
   9  -3   4      116.60      101.96      5.77 o
  10  -3   4      299.58      294.93      8.41 o
  11  -3   4      931.13      960.14     14.15 o
  12  -3   4      114.34      103.49      7.32 o
  13  -3   4      166.31      165.94      8.42 o
  14  -3   4        0.07        7.93      5.92 o
  15  -3   4        8.46       10.27      6.29 o
 -16  -2   4      219.66      217.89     11.95 o
 -15  -2   4       17.92       18.31      7.57 o
 -14  -2   4       19.68       17.01      6.96 o
 -13  -2   4       12.72       14.17      6.54 o
 -12  -2   4      103.98       94.03      7.32 o
 -11  -2   4       91.42       82.96      5.99 o
 -10  -2   4      460.59      479.08      9.73 o
  -9  -2   4       14.96        9.99      4.00 o
  -8  -2   4        5.49        6.35      3.40 o
  -7  -2   4      221.06      237.22      4.93 o
  -6  -2   4      154.79      150.78      4.36 o
  -5  -2   4      434.02      480.30      5.09 o
  -4  -2   4     6038.28     5954.58     31.33 o
  -3  -2   4      735.66      788.40      4.23 o
  -2  -2   4      263.51      250.71      2.57 o
  -1  -2   4      585.02      638.77      4.55 o
   0  -2   4      744.10      796.38      3.48 o
   1  -2   4      369.63      399.00      4.03 o
   2  -2   4     3615.61     4025.52     10.86 o
   3  -2   4     1471.01     1592.79      8.30 o
   4  -2   4      120.42      130.65      3.72 o
   5  -2   4       11.89       18.52      3.27 o
   6  -2   4       24.26       40.16      3.65 o
   7  -2   4      334.68      344.80      7.50 o
   8  -2   4     1786.43     1786.29     18.23 o
   9  -2   4      364.39      367.62      8.60 o
  10  -2   4      294.65      251.25      7.87 o
  11  -2   4       26.76       19.05      5.26 o
  12  -2   4       61.92       58.21      6.33 o
  13  -2   4      178.75      163.47      8.47 o
  14  -2   4      167.78      167.05      7.98 o
  15  -2   4       27.77       32.45      6.58 o
  16  -2   4      244.49      276.60     12.19 o
 -16  -1   4        7.35        6.99      8.68 o
 -15  -1   4      121.51      118.35      9.80 o
 -14  -1   4       31.10       30.78      7.12 o
 -13  -1   4      102.91       93.34      8.45 o
 -12  -1   4       20.57       17.04      5.42 o
 -11  -1   4      245.92      246.90      7.68 o
 -10  -1   4       32.79       22.30      4.53 o
  -9  -1   4      117.55      107.75      5.69 o
  -8  -1   4      138.96      140.04      5.40 o
  -7  -1   4      476.13      431.32      6.35 o
  -6  -1   4       14.07       17.86      2.85 o
  -5  -1   4      160.71      178.54      3.90 o
  -4  -1   4      210.35      231.92      3.73 o
  -3  -1   4     1777.60     1959.17     16.29 o
  -2  -1   4      826.49      862.93      4.50 o
  -1  -1   4    11741.51    11123.15     60.45 o
   0  -1   4     1375.21     1411.35      6.74 o
   1  -1   4      437.08      419.16      3.79 o
   2  -1   4       59.84       60.51      2.08 o
   3  -1   4      227.83      238.09      3.85 o
   4  -1   4      697.03      748.46      7.27 o
   5  -1   4     6017.75     6336.93     34.54 o
   6  -1   4     1036.68     1099.40     10.49 o
   7  -1   4      377.78      392.53      8.10 o
   8  -1   4      178.18      174.84      6.33 o
   9  -1   4      181.45      172.21      6.12 o
  10  -1   4       37.89       30.86      4.62 o
  11  -1   4      236.47      246.77      8.05 o
  12  -1   4       56.62       51.88      5.35 o
  13  -1   4       17.67       18.86      5.38 o
  14  -1   4        3.85        4.28      5.69 o
  15  -1   4       58.98       60.65      6.84 o
  16  -1   4       14.13       10.74      7.17 o
 -16   0   4      173.18      167.17     11.16 o
 -15   0   4       15.81       15.83      8.17 o
 -14   0   4      109.82       90.78      7.65 o
 -13   0   4      129.07      126.33      7.29 o
 -12   0   4      151.71      140.07      9.95 o
 -11   0   4       30.65       23.42      5.44 o
 -10   0   4      969.94      967.74     12.84 o
  -9   0   4      486.81      476.05      8.91 o
  -8   0   4      779.23      701.59      8.56 o
  -7   0   4      485.81      545.58      7.07 o
  -6   0   4        0.05        1.82      2.66 o
  -5   0   4       34.69       42.37      2.95 o
  -4   0   4      625.21      651.62      5.46 o
  -3   0   4     1891.91     1957.56      8.21 o
  -2   0   4        0.73        0.96      2.08 o
  -1   0   4      240.60      245.43      2.39 o
   0   0   4    16911.88    16447.13     96.46 o
   1   0   4      109.37      109.86      3.28 o
   2   0   4    27901.13    27139.37    105.17 o
   3   0   4      178.39      168.90      2.42 o
   4   0   4     2193.00     2546.61      9.24 o
   5   0   4     1026.16     1074.02      7.09 o
   6   0   4     4566.69     4999.84     15.99 o
   7   0   4      810.44      874.08      7.59 o
   8   0   4       34.01       35.38      3.29 o
   9   0   4      151.04      144.69      4.75 o
  10   0   4       79.25       63.81      4.08 o
  11   0   4       51.52       47.84      4.31 o
  12   0   4       12.61       10.18      4.73 o
  13   0   4      160.87      157.88      7.29 o
  14   0   4      182.47      189.53      7.67 o
  15   0   4      111.28      121.51      7.13 o
  16   0   4       23.87       23.00      7.03 o
 -16   1   4        7.17        9.89      7.81 o
 -15   1   4      121.61      113.34      8.56 o
 -14   1   4       31.07       34.16      6.24 o
 -13   1   4      106.88      101.17      7.32 o
 -12   1   4       20.92       21.26      5.64 o
 -11   1   4      246.21      237.26      7.89 o
 -10   1   4       32.81       32.50      4.40 o
  -9   1   4      116.81      107.35      5.32 o
  -8   1   4      139.27      144.12      5.10 o
  -7   1   4      473.94      440.69      6.68 o
  -6   1   4       14.09       14.98      3.02 o
  -5   1   4      156.88      175.79      4.13 o
  -4   1   4      211.86      236.32      3.57 o
  -3   1   4     1789.23     1977.34      6.99 o
  -2   1   4      823.58      867.30      5.85 o
  -1   1   4    11733.21    11185.30     68.08 o
   0   1   4     1376.80     1394.16      6.61 o
   1   1   4      432.55      418.15      3.93 o
   2   1   4       57.13       59.41      2.05 o
   3   1   4      216.66      229.59      2.85 o
   4   1   4      699.81      763.93      4.86 o
   5   1   4     5994.92     6272.49     19.09 o
   6   1   4     1043.24     1094.05      7.73 o
   7   1   4      378.91      391.36      5.43 o
   8   1   4      184.32      190.81      5.09 o
   9   1   4      178.33      170.09      4.92 o
  10   1   4       36.23       35.90      4.37 o
  11   1   4      235.87      239.70      6.45 o
  12   1   4       57.50       44.90      5.18 o
  13   1   4       16.91       19.25      4.90 o
  14   1   4        2.91        5.31      5.43 o
  15   1   4       59.59       67.42      6.17 o
  16   1   4       13.43       14.79      6.03 o
 -16   2   4      218.61      236.90     10.92 o
 -15   2   4       18.35       26.19      6.92 o
 -14   2   4       19.25       14.89      6.11 o
 -13   2   4       12.69       17.66      5.71 o
 -12   2   4      106.97      107.14      6.62 o
 -11   2   4       90.86       81.74      6.18 o
 -10   2   4      459.18      471.32      8.60 o
  -9   2   4       14.98       16.60      4.32 o
  -8   2   4        6.00        7.14      3.57 o
  -7   2   4      221.71      239.44      5.52 o
  -6   2   4      149.36      142.63      2.89 o
  -5   2   4      434.31      469.10      8.06 o
  -4   2   4     6051.24     6098.24     18.00 o
  -3   2   4      732.78      803.75      4.86 o
  -2   2   4      268.09      259.35      2.72 o
  -1   2   4      586.82      663.26      3.85 o
   0   2   4      748.93      812.19      3.29 o
   1   2   4      370.07      405.21      3.58 o
   2   2   4     3611.57     4022.22     10.27 o
   3   2   4     1477.92     1598.54      6.68 o
   4   2   4      115.78      131.65      2.75 o
   5   2   4       10.96       15.00      1.92 o
   6   2   4       25.10       36.21      2.48 o
   7   2   4      335.32      338.95      4.69 o
   8   2   4     1777.95     1760.17     11.39 o
   9   2   4      361.93      365.31      6.05 o
  10   2   4      292.30      246.07      5.45 o
  11   2   4       27.27       21.73      3.68 o
  12   2   4       61.80       63.02      4.49 o
  13   2   4      179.64      172.27      6.57 o
  14   2   4      165.77      167.61      7.01 o
  15   2   4       27.19       30.49      5.89 o
  16   2   4      246.56      276.45      9.70 o
 -15   3   4       11.05       16.88      7.21 o
 -14   3   4       71.22       74.93      7.63 o
 -13   3   4       50.81       44.71      6.40 o
 -12   3   4       59.18       55.03      6.54 o
 -11   3   4      130.87      124.20      6.12 o
 -10   3   4       79.24       77.50      5.28 o
  -9   3   4     1103.84     1083.47     13.22 o
  -8   3   4       27.48       25.08      3.96 o
  -7   3   4     1634.27     1648.76     12.46 o
  -6   3   4        3.13        4.79      3.06 o
  -5   3   4      443.21      510.58      5.45 o
  -4   3   4      288.37      304.31      3.89 o
  -3   3   4     3460.26     3778.81     10.66 o
  -2   3   4      483.04      528.07      4.38 o
  -1   3   4     5130.76     5045.05     13.39 o
   0   3   4      234.81      244.12      2.68 o
   1   3   4      147.60      152.73      2.35 o
   2   3   4       41.89       42.02      1.69 o
   3   3   4      769.85      836.67      5.04 o
   4   3   4       73.28       81.84      2.42 o
   5   3   4     1903.33     1899.25      8.82 o
   6   3   4      732.34      716.05      6.11 o
   7   3   4        8.54        8.53      2.88 o
   8   3   4      326.93      337.30      5.70 o
   9   3   4      116.60      107.96      4.33 o
  10   3   4      297.94      301.72      6.94 o
  11   3   4      927.47      918.92      9.91 o
  12   3   4      114.59      103.23      5.10 o
  13   3   4      166.68      164.88      7.11 o
  14   3   4        0.07        5.09      5.47 o
  15   3   4        9.26       11.08      5.80 o
 -15   4   4        6.81       13.43      6.26 o
 -14   4   4       17.58       18.26      5.64 o
 -13   4   4        1.94        4.43      5.80 o
 -12   4   4       26.84       29.20      5.74 o
 -11   4   4       42.92       39.55      5.01 o
 -10   4   4     1366.87     1413.95     13.39 o
  -9   4   4      227.36      222.52      6.03 o
  -8   4   4      186.32      158.87      4.80 o
  -7   4   4        6.49        7.38      3.16 o
  -6   4   4      889.32      876.34      9.02 o
  -5   4   4       52.43       59.11      2.84 o
  -4   4   4      769.84      829.12      5.52 o
  -3   4   4      144.38      140.16      2.45 o
  -2   4   4      271.92      295.79      3.15 o
  -1   4   4       68.06       67.87      1.94 o
   0   4   4      232.51      219.60      2.77 o
   1   4   4      154.55      167.53      2.61 o
   2   4   4     1106.76     1053.23      6.07 o
   3   4   4      107.85      108.76      2.46 o
   4   4   4      152.95      149.60      3.37 o
   5   4   4       54.56       53.49      2.93 o
   6   4   4      487.79      504.76      5.97 o
   7   4   4       70.55       72.40      3.59 o
   8   4   4      269.92      268.21      5.85 o
   9   4   4      281.36      274.16      6.07 o
  10   4   4       32.92       33.37      4.10 o
  11   4   4        5.29        5.11      4.25 o
  12   4   4        1.89        5.70      4.30 o
  13   4   4      252.78      249.56      8.12 o
  14   4   4      338.41      351.44      9.78 o
 -14   5   4        6.93       10.89      5.28 o
 -13   5   4      123.06      129.70      6.44 o
 -12   5   4       39.43       45.16      5.13 o
 -11   5   4       38.88       42.59      4.25 o
 -10   5   4        2.01        5.27      3.48 o
  -9   5   4      101.70       95.77      4.31 o
  -8   5   4      150.55      153.41      4.51 o
  -7   5   4      113.03      118.12      3.92 o
  -6   5   4       49.06       40.83      2.64 o
  -5   5   4       32.76       34.09      2.40 o
  -4   5   4       34.61       29.81      1.96 o
  -3   5   4        3.16        2.97      2.55 o
  -2   5   4      339.14      349.38      4.91 o
  -1   5   4     1896.66     1891.87     12.33 o
   0   5   4      350.89      352.41      4.05 o
   1   5   4      139.66      142.88      2.75 o
   2   5   4       47.92       44.97      2.30 o
   3   5   4      185.49      185.53      4.50 o
   4   5   4      131.61      123.57      4.11 o
   5   5   4     2697.53     2700.58     20.18 o
   6   5   4       36.48       39.02      3.89 o
   7   5   4      191.93      185.96      5.74 o
   8   5   4       11.52       11.75      3.69 o
   9   5   4      230.65      224.09      6.75 o
  10   5   4       45.82       43.77      4.93 o
  11   5   4       14.63       18.53      4.78 o
  12   5   4      106.59      118.48      6.95 o
  13   5   4        0.09        1.14      6.06 o
  14   5   4        1.89        3.03      6.51 o
 -13   6   4        0.17        4.79      9.62 o
 -12   6   4        1.63        7.63      8.66 o
 -11   6   4       70.28       66.63      9.10 o
 -10   6   4      422.74      465.15     11.63 o
  -9   6   4        3.07        6.02      4.84 o
  -8   6   4        5.59        8.66      4.52 o
  -7   6   4        3.40        3.59      4.12 o
  -6   6   4       57.36       43.41      4.41 o
  -5   6   4       26.57       31.15      4.16 o
  -4   6   4      584.06      623.84      6.94 o
  -3   6   4      128.84      126.56      3.81 o
  -2   6   4       76.26       62.43      3.18 o
  -1   6   4       89.83       93.52      3.26 o
   0   6   4      480.33      444.86      5.08 o
   1   6   4      184.62      188.24      3.70 o
   2   6   4      660.09      636.57      5.96 o
   3   6   4       33.40       30.81      3.11 o
   4   6   4      190.65      171.56      4.72 o
   5   6   4       36.07       36.64      3.82 o
   6   6   4      359.75      332.08      7.05 o
   7   6   4      192.61      187.52      6.07 o
   8   6   4      338.83      336.07      7.73 o
   9   6   4       44.39       43.18      5.00 o
  10   6   4       42.14       41.29      5.21 o
  11   6   4       52.94       51.18      5.69 o
  12   6   4       10.99       12.28      5.45 o
  13   6   4       22.42       24.18      6.29 o
 -11   7   4      118.81      119.50     11.43 o
 -10   7   4       65.13       70.58      9.69 o
  -9   7   4      123.50      125.36     10.67 o
  -8   7   4        2.09        7.29      7.34 o
  -7   7   4      177.22      186.90     10.64 o
  -6   7   4       11.49       10.22      5.55 o
  -5   7   4       43.37       28.37      5.87 o
  -4   7   4        3.72        3.04      5.16 o
  -3   7   4      314.94      328.22      8.36 o
  -2   7   4        3.52        8.57      4.37 o
  -1   7   4     1325.54     1327.29     13.12 o
   0   7   4       53.83       42.52      4.43 o
   1   7   4       85.91       76.70      5.95 o
   2   7   4        1.42        3.56      5.21 o
   3   7   4      162.91      183.87      7.55 o
   4   7   4       48.77       42.62      5.95 o
   5   7   4      639.17      679.75     20.78 o
   6   7   4       14.54       15.55      5.96 o
   7   7   4       86.19       79.49      8.38 o
   8   7   4       47.14       49.68      8.51 o
   9   7   4        1.86       11.58      8.20 o
  10   7   4      151.07      168.15     11.56 o
  11   7   4      275.38      300.21     13.96 o
  -9   8   4       16.08       14.30      9.93 o
  -8   8   4        6.48        2.25      8.81 o
  -7   8   4       18.83       18.49      8.95 o
  -6   8   4       61.35       62.07      9.54 o
  -5   8   4       15.97       19.43      8.14 o
  -4   8   4      558.12      610.39     16.01 o
  -3   8   4        2.81        5.32      5.55 o
  -2   8   4       32.45       31.02      6.29 o
  -1   8   4        2.06        3.91      7.21 o
   0   8   4       53.21       53.90      7.51 o
   1   8   4       30.31       29.55      8.73 o
   2   8   4       44.21       27.68      8.95 o
   3   8   4        7.57       12.34      8.73 o
   4   8   4        4.13        9.45      7.08 o
   5   8   4       27.76       29.54      8.20 o
   6   8   4       60.80       58.80      7.67 o
   7   8   4       10.26       17.45      6.94 o
   8   8   4      321.09      343.45     12.06 o
   9   8   4      161.13      172.74     10.38 o
  -7   9   4      558.09      615.44     17.81 o
  -6   9   4       13.44       15.81      9.25 o
  -5   9   4      141.67      153.42     13.35 o
  -4   9   4        7.88        6.69     10.40 o
  -3   9   4       61.13       65.51      8.98 o
  -2   9   4       21.55       28.95      8.39 o
  -1   9   4      125.86      139.79     11.64 o
   0   9   4       16.21       20.52     12.50 o
   1   9   4       18.19       16.48      9.94 o
   2   9   4       25.26       14.50     10.74 o
   3   9   4        1.04       -1.63      9.74 o
   4   9   4       12.73       12.39      9.51 o
   5   9   4      387.59      372.25     14.34 o
   6   9   4       45.15       49.80     10.07 o
   2  -7   5      145.39      137.86     12.50 o
 -10  -6   5      144.60      134.57     10.09 o
  -9  -6   5       30.17       45.63      7.70 o
  -8  -6   5      103.41      105.82      8.39 o
  -7  -6   5       23.81       20.35      6.11 o
  -6  -6   5       18.77       18.81      6.00 o
  -5  -6   5       18.98       21.80      8.02 o
  -4  -6   5      187.08      173.13     11.22 o
  -3  -6   5       96.21       81.76      9.30 o
  -2  -6   5       21.85       22.50      7.37 o
  -1  -6   5      593.94      587.67     17.31 o
   0  -6   5      115.35       90.73      9.62 o
   1  -6   5      174.42      173.45     11.86 o
   2  -6   5      846.27      851.77     15.42 o
   3  -6   5        7.92        6.09      7.69 o
   6  -6   5      876.28      928.16     25.01 o
   7  -6   5      109.94      114.46     13.47 o
   8  -6   5       44.17       50.66     12.50 o
   9  -6   5       24.41       43.60     12.82 o
  10  -6   5       14.38       21.16     12.82 o
  11  -6   5        5.34        2.56     13.79 o
  12  -6   5       51.19       62.52     15.71 o
 -14  -5   5        8.68       13.88     10.50 o
 -13  -5   5       67.93       64.70     10.09 o
 -12  -5   5       11.96       12.36      6.66 o
 -11  -5   5       42.33       48.28      6.66 o
 -10  -5   5       48.67       43.42      6.17 o
  -9  -5   5      451.70      482.04     11.21 o
  -8  -5   5       36.82       41.76      5.45 o
  -7  -5   5      647.30      617.11     10.96 o
  -6  -5   5       42.67       35.54      6.00 o
  -5  -5   5      276.32      250.07     13.14 o
  -4  -5   5        7.62        8.49      5.32 o
  -3  -5   5       12.81       14.79      5.52 o
  -2  -5   5      278.35      276.64      8.94 o
  -1  -5   5     1286.52     1191.70     22.44 o
   0  -5   5      532.25      536.38     16.35 o
   1  -5   5      726.12      674.56     18.27 o
   2  -5   5       45.93       34.95      8.34 o
   3  -5   5     1812.54     1738.98     27.57 o
   4  -5   5      934.41      910.53     20.52 o
   5  -5   5      256.56      252.96     12.82 o
   6  -5   5       53.12       56.43     10.26 o
   7  -5   5      215.68      203.27     14.75 o
   8  -5   5      122.89      122.47     13.14 o
   9  -5   5        6.27       10.33      7.59 o
  10  -5   5        5.16        3.80      7.92 o
  11  -5   5       66.65       60.99     12.50 o
  12  -5   5        8.53        8.01      9.41 o
  13  -5   5      112.52      113.43     12.47 o
 -15  -4   5        9.78       10.23      8.23 o
 -14  -4   5       41.53       43.73      8.16 o
 -13  -4   5        6.52        3.44      6.64 o
 -12  -4   5      170.30      165.85      9.30 o
 -11  -4   5      103.01      103.68      7.53 o
 -10  -4   5     1046.75     1043.93     16.22 o
  -9  -4   5      101.72       97.26      6.70 o
  -8  -4   5      116.00      101.85      5.24 o
  -7  -4   5      214.34      212.50      6.11 o
  -6  -4   5      343.66      340.88      9.20 o
  -5  -4   5        6.24       10.43      3.86 o
  -4  -4   5      126.60      148.54      4.94 o
  -3  -4   5      283.67      270.21      4.13 o
  -2  -4   5     1057.87     1057.57     15.30 o
  -1  -4   5        1.77        2.89      6.41 o
   0  -4   5      118.48      121.83      8.98 o
   1  -4   5        5.48        7.05      6.41 o
   2  -4   5      893.01      873.98     18.92 o
   3  -4   5      385.37      413.50      3.53 o
   4  -4   5      469.52      459.75      5.36 o
   5  -4   5      200.94      188.40      5.77 o
   6  -4   5      456.02      425.50      6.67 o
   7  -4   5       57.46       62.46      4.48 o
   8  -4   5      371.11      374.95      8.12 o
   9  -4   5       33.95       29.04      4.72 o
  10  -4   5      343.38      332.08      8.87 o
  11  -4   5        3.40        8.92      4.52 o
  12  -4   5      196.61      190.41      7.49 o
  13  -4   5      148.13      155.91     13.00 o
  14  -4   5        9.02        3.05     10.43 o
 -15  -3   5       29.69       44.46      8.44 o
 -14  -3   5       26.18       31.13      7.89 o
 -13  -3   5       54.33       44.08      7.56 o
 -12  -3   5       14.11       16.54      5.91 o
 -11  -3   5      189.20      191.60      8.99 o
 -10  -3   5       20.57       17.52      5.71 o
  -9  -3   5      250.17      243.79      8.62 o
  -8  -3   5       20.11       16.68      4.92 o
  -7  -3   5      738.75      700.46     11.20 o
  -6  -3   5       91.22       89.19      5.16 o
  -5  -3   5      619.58      611.55     10.68 o
  -4  -3   5      344.17      335.28      5.03 o
  -3  -3   5     9337.89     9661.87     38.46 o
  -2  -3   5       15.75       16.57      1.77 o
  -1  -3   5       39.80       29.93      1.84 o
   0  -3   5      106.36      108.04      8.34 o
   1  -3   5       17.56       14.11      6.09 o
   2  -3   5      134.30      142.04      2.31 o
   3  -3   5       40.28       40.74      1.92 o
   4  -3   5       34.22       30.96      2.58 o
   5  -3   5      369.49      356.35      5.53 o
   6  -3   5       94.75       87.92      3.86 o
   7  -3   5      620.65      611.36     12.81 o
   8  -3   5      215.19      204.23      6.55 o
   9  -3   5        8.94       12.97      4.68 o
  10  -3   5      563.23      578.77     10.90 o
  11  -3   5      718.87      725.22     11.19 o
  12  -3   5        7.60        7.39      4.96 o
  13  -3   5      159.16      166.06      7.71 o
  14  -3   5       20.10       18.16      6.03 o
  15  -3   5      119.88      110.06      7.97 o
 -16  -2   5      378.79      411.41     14.74 o
 -15  -2   5      136.96      131.02      9.75 o
 -14  -2   5       60.86       55.09      7.44 o
 -13  -2   5        2.12        4.01      6.35 o
 -12  -2   5        3.72        7.88      6.51 o
 -11  -2   5       80.84       72.53      6.53 o
 -10  -2   5      701.24      700.98     13.20 o
  -9  -2   5       44.54       35.87      4.54 o
  -8  -2   5     1970.06     1953.32     14.46 o
  -7  -2   5       71.42       70.35      4.01 o
  -6  -2   5      193.34      206.68      4.63 o
  -5  -2   5      375.85      406.18      5.90 o
  -4  -2   5      503.41      431.89      6.03 o
  -3  -2   5      306.04      333.96      3.46 o
  -2  -2   5     1135.20     1188.54      8.24 o
  -1  -2   5      936.55      983.85      9.90 o
   0  -2   5        5.06        1.85      1.09 o
   1  -2   5      187.25      184.96      2.69 o
   2  -2   5      423.62      412.95      4.40 o
   3  -2   5      577.20      609.68      5.21 o
   4  -2   5      471.08      465.82      5.42 o
   5  -2   5       28.44       26.10      2.73 o
   6  -2   5      511.89      544.04      6.98 o
   7  -2   5      478.90      462.08      7.20 o
   8  -2   5      993.40      959.34     11.79 o
   9  -2   5      103.82       91.51      5.63 o
  10  -2   5      137.14      134.52      5.89 o
  11  -2   5      100.78      113.53      5.88 o
  12  -2   5      601.24      621.28     10.94 o
  13  -2   5      115.87      111.93      6.65 o
  14  -2   5       13.80       16.34      5.83 o
  15  -2   5       98.31       96.27      7.66 o
 -16  -1   5        1.59        3.93      8.49 o
 -15  -1   5       54.50       56.48      8.95 o
 -14  -1   5      104.61      101.71      8.45 o
 -13  -1   5      147.48      131.27      8.50 o
 -12  -1   5       15.25       15.93      5.19 o
 -11  -1   5       75.27       66.08      5.65 o
 -10  -1   5      130.06      118.23      5.75 o
  -9  -1   5      163.27      166.57      6.15 o
  -8  -1   5       37.54       35.91      3.60 o
  -7  -1   5      428.46      374.66      6.01 o
  -6  -1   5      408.94      450.89      6.09 o
  -5  -1   5       68.62       71.30      2.72 o
  -4  -1   5      409.80      430.39      6.40 o
  -3  -1   5     1228.66     1219.18     11.94 o
  -2  -1   5      362.64      351.82      3.39 o
  -1  -1   5     3929.69     3942.75     22.29 o
   0  -1   5      807.83      827.73      4.88 o
   1  -1   5     1570.04     1610.68      7.64 o
   2  -1   5      881.55      932.38      6.32 o
   3  -1   5     5937.09     6122.34     25.11 o
   4  -1   5      820.65      839.55      6.60 o
   5  -1   5      269.77      275.48      5.35 o
   6  -1   5      179.01      176.90      4.71 o
   7  -1   5     1029.81     1014.43      9.91 o
   8  -1   5      103.00       93.84      4.78 o
   9  -1   5       12.58        7.55      3.97 o
  10  -1   5       91.57       95.51      4.87 o
  11  -1   5      280.43      254.34      6.77 o
  12  -1   5       91.65       84.05      5.44 o
  13  -1   5       32.30       34.00      5.61 o
  14  -1   5       49.72       55.33      6.43 o
  15  -1   5      100.60      100.02      7.53 o
  16  -1   5      366.62      376.16     10.34 o
 -16   0   5      316.82      341.55     13.70 o
 -15   0   5       11.13       11.03      7.88 o
 -14   0   5      343.33      325.34     10.60 o
 -13   0   5       16.60       19.04      5.93 o
 -12   0   5      841.79      820.91     18.93 o
 -11   0   5      274.65      244.16      7.84 o
 -10   0   5     1255.50     1264.29     14.38 o
  -9   0   5      313.90      278.39      6.45 o
  -8   0   5       76.98       78.74      4.32 o
  -7   0   5        0.48        0.66      2.89 o
  -6   0   5     1874.62     2000.32     12.02 o
  -5   0   5      155.34      182.42      3.77 o
  -4   0   5       12.97        4.06      2.34 o
  -3   0   5     1218.08     1289.69      7.08 o
  -2   0   5     4325.19     4016.27     17.61 o
  -1   0   5       13.22       14.56      1.59 o
   0   0   5      907.39      932.35      4.75 o
   1   0   5      353.54      356.76      6.02 o
   2   0   5     4681.58     4672.56     14.35 o
   3   0   5       19.60       22.18      1.40 o
   4   0   5     2928.18     3022.01     12.10 o
   5   0   5        1.70        3.64      2.04 o
   6   0   5     1904.92     1964.12      9.88 o
   7   0   5      423.24      457.85      6.07 o
   8   0   5       44.18       44.55      3.78 o
   9   0   5       68.68       56.47      3.99 o
  10   0   5       52.47       49.32      3.92 o
  11   0   5       66.91       59.97      4.30 o
  12   0   5       61.79       78.70      5.40 o
  13   0   5       49.46       49.40      5.62 o
  14   0   5      140.92      130.33      7.18 o
  15   0   5      101.96       95.22      7.22 o
  16   0   5      158.29      165.58      8.12 o
 -16   1   5        1.67        3.35      8.50 o
 -15   1   5       52.87       54.57      7.85 o
 -14   1   5      104.50       93.96      7.77 o
 -13   1   5      151.38      149.18      7.95 o
 -12   1   5       15.30       18.05      5.57 o
 -11   1   5       75.33       70.14      5.78 o
 -10   1   5      129.82      119.67      5.41 o
  -9   1   5      164.18      179.07      5.81 o
  -8   1   5       37.60       35.62      3.77 o
  -7   1   5      412.73      369.09      6.27 o
  -6   1   5      409.67      448.74      6.33 o
  -5   1   5       58.79       62.27      3.14 o
  -4   1   5      407.56      433.30      4.03 o
  -3   1   5     1253.39     1233.94      6.98 o
  -2   1   5      365.21      350.27      3.26 o
  -1   1   5     3897.83     3912.33     15.93 o
   0   1   5      810.02      831.19      4.13 o
   1   1   5     1574.96     1589.85     21.28 o
   2   1   5      883.22      925.85      8.94 o
   3   1   5     5929.89     6155.78     20.70 o
   4   1   5      816.91      826.88      5.47 o
   5   1   5      288.78      295.70      3.70 o
   6   1   5      178.52      180.06      3.71 o
   7   1   5     1039.38     1034.72      8.75 o
   8   1   5      100.03       92.35      3.45 o
   9   1   5       11.50        7.97      3.14 o
  10   1   5       90.06       91.22      4.55 o
  11   1   5      282.92      257.96      6.42 o
  12   1   5       92.60       85.92      5.29 o
  13   1   5       36.41       40.72      4.82 o
  14   1   5       49.00       54.40      5.35 o
  15   1   5      104.18      103.67      6.46 o
  16   1   5      366.62      383.59      9.64 o
 -16   2   5      377.92      392.76     12.86 o
 -15   2   5      136.89      137.41      8.82 o
 -14   2   5       59.50       51.83      6.70 o
 -13   2   5        2.10        7.63      5.76 o
 -12   2   5        4.30        7.53      5.95 o
 -11   2   5       81.32       74.20      5.21 o
 -10   2   5      698.15      694.25     10.14 o
  -9   2   5       44.35       31.70      4.40 o
  -8   2   5     1967.81     1924.40     15.24 o
  -7   2   5       71.18       70.83      2.94 o
  -6   2   5      186.22      201.54      3.75 o
  -5   2   5      375.83      388.72      4.03 o
  -4   2   5      498.64      430.47      3.71 o
  -3   2   5      305.02      336.87      3.49 o
  -2   2   5     1099.73     1161.90      6.73 o
  -1   2   5      940.20      992.22      4.68 o
   0   2   5        5.18        2.01      0.91 o
   1   2   5      183.06      183.54      3.54 o
   2   2   5      408.60      394.23      3.59 o
   3   2   5      577.77      611.98      4.74 o
   4   2   5      485.32      476.51      4.41 o
   5   2   5       27.49       23.91      2.31 o
   6   2   5      520.52      544.56      5.24 o
   7   2   5      477.74      472.15      5.44 o
   8   2   5      992.53      994.95      7.80 o
   9   2   5      103.08       92.40      4.08 o
  10   2   5      142.02      139.26      4.70 o
  11   2   5      100.84      106.54      4.58 o
  12   2   5      600.05      619.57      9.39 o
  13   2   5      115.53      108.96      5.98 o
  14   2   5       15.98       13.46      4.89 o
  15   2   5       97.91       99.32      6.74 o
 -15   3   5       28.69       35.15      7.58 o
 -14   3   5       26.23       24.19      7.19 o
 -13   3   5       55.65       53.93      6.92 o
 -12   3   5       14.07       15.03      5.20 o
 -11   3   5      175.02      169.43      6.73 o
 -10   3   5       20.43       19.33      4.58 o
  -9   3   5      242.95      240.58      6.66 o
  -8   3   5       19.99       15.50      3.88 o
  -7   3   5      729.43      704.63      9.32 o
  -6   3   5       91.17       91.18      3.71 o
  -5   3   5      619.12      604.47      5.93 o
  -4   3   5      341.84      347.26      4.41 o
  -3   3   5     9355.08     9650.61     31.12 o
  -2   3   5       15.05       14.54      1.49 o
  -1   3   5       35.88       28.15      1.07 o
   0   3   5      107.67      107.81      2.10 o
   1   3   5       23.75       22.50      1.88 o
   2   3   5      135.73      143.14      2.46 o
   3   3   5       44.66       46.00      2.00 o
   4   3   5       37.48       37.89      2.37 o
   5   3   5      352.31      348.50      4.37 o
   6   3   5       94.92       84.44      3.16 o
   7   3   5      610.71      621.83      6.52 o
   8   3   5      217.15      212.15      4.48 o
   9   3   5        7.09        6.21      3.37 o
  10   3   5      567.06      588.03      7.88 o
  11   3   5      716.77      717.83      8.97 o
  12   3   5        7.37        7.86      4.08 o
  13   3   5      157.28      171.06      6.68 o
  14   3   5       19.44       18.42      6.03 o
  15   3   5      119.88      118.17      7.49 o
 -15   4   5        9.84       11.35      6.07 o
 -14   4   5       45.45       44.51      6.74 o
 -13   4   5        6.49        8.19      5.83 o
 -12   4   5      172.54      182.85      7.53 o
 -11   4   5      102.97       94.12      5.85 o
 -10   4   5     1054.81     1060.89     12.72 o
  -9   4   5      102.17       91.55      4.59 o
  -8   4   5      124.53      112.44      4.38 o
  -7   4   5      213.87      213.82      5.01 o
  -6   4   5      332.48      355.22      5.60 o
  -5   4   5        6.71        6.81      2.49 o
  -4   4   5      140.27      155.77      3.21 o
  -3   4   5      284.27      285.86      3.80 o
  -2   4   5     1054.21     1053.38      7.19 o
  -1   4   5        1.91        3.07      1.62 o
   0   4   5      122.21      118.52      2.41 o
   1   4   5        6.50        7.00      1.78 o
   2   4   5      876.34      865.27      5.85 o
   3   4   5      386.90      420.63      4.09 o
   4   4   5      466.22      458.24      5.10 o
   5   4   5      200.47      186.98      4.04 o
   6   4   5      457.42      436.01      6.11 o
   7   4   5       57.30       57.26      3.08 o
   8   4   5      374.56      373.24      5.61 o
   9   4   5       33.82       36.94      3.61 o
  10   4   5      351.06      338.11      7.08 o
  11   4   5        3.17        2.70      3.92 o
  12   4   5      197.66      195.84      7.69 o
  13   4   5      148.17      151.64      7.30 o
  14   4   5       10.72        9.12      6.77 o
 -14   5   5        8.72       15.80      7.90 o
 -13   5   5       67.91       63.97      5.72 o
 -12   5   5       12.10       13.10      4.31 o
 -11   5   5       38.26       44.60      4.23 o
 -10   5   5       48.40       44.05      4.03 o
  -9   5   5      449.57      494.64      8.79 o
  -8   5   5       36.65       34.87      3.37 o
  -7   5   5      641.45      625.02      6.95 o
  -6   5   5       42.65       41.71      2.89 o
  -5   5   5      274.14      273.63      5.87 o
  -4   5   5        7.24        9.19      3.01 o
  -3   5   5       13.81       18.36      2.77 o
  -2   5   5      281.25      286.52      4.72 o
  -1   5   5     1276.52     1229.51      6.77 o
   0   5   5      534.48      552.52      4.62 o
   1   5   5      719.85      698.55      5.29 o
   2   5   5       47.20       42.01      2.70 o
   3   5   5     1804.65     1744.98     11.41 o
   4   5   5      937.37      945.50     12.90 o
   5   5   5      264.06      262.67      6.00 o
   6   5   5       53.21       51.06      3.84 o
   7   5   5      208.99      188.43      5.90 o
   8   5   5      122.44      115.95      9.59 o
   9   5   5        4.90        6.38      4.48 o
  10   5   5        4.42        7.28      4.74 o
  11   5   5       63.12       69.69      5.84 o
  12   5   5        8.21        9.65      5.55 o
  13   5   5      111.53      120.01      8.14 o
 -13   6   5       54.78       58.98     11.17 o
 -12   6   5      279.49      281.18     13.85 o
 -11   6   5       41.83       41.46      6.15 o
 -10   6   5      147.07      128.40      6.84 o
  -9   6   5       30.39       29.41      5.03 o
  -8   6   5      102.89      108.13      5.86 o
  -7   6   5       23.42       18.98      4.37 o
  -6   6   5       16.86       14.35      4.08 o
  -5   6   5       18.73       17.75      3.43 o
  -4   6   5      186.61      172.70      4.34 o
  -3   6   5       96.20       90.70      3.66 o
  -2   6   5       25.86       27.77      2.92 o
  -1   6   5      596.69      585.44      5.85 o
   0   6   5      112.88      102.45      3.21 o
   1   6   5      174.01      169.20      3.62 o
   2   6   5      841.83      886.85     10.82 o
   3   6   5        7.57        9.86      2.89 o
   4   6   5      217.29      223.61      5.38 o
   5   6   5       73.24       70.72      4.19 o
   6   6   5      877.22      907.71     10.77 o
   7   6   5      108.77       97.96      5.33 o
   8   6   5       48.37       45.59      4.92 o
   9   6   5       24.13       26.99      4.95 o
  10   6   5       13.90       14.63      5.08 o
  11   6   5        5.60        0.37      5.17 o
  12   6   5       47.90       52.55      6.23 o
 -11   7   5      204.30      188.88     12.50 o
 -10   7   5       46.24       48.23      9.11 o
  -9   7   5       35.53       44.79     11.09 o
  -8   7   5        3.38        9.16      9.00 o
  -7   7   5       21.29        8.17      7.74 o
  -6   7   5        8.37        4.72      7.20 o
  -5   7   5       14.03       21.42      7.51 o
  -4   7   5        6.41        8.49      5.69 o
  -3   7   5      695.18      729.66     16.52 o
  -2   7   5       10.27        8.40      5.47 o
  -1   7   5     1324.50     1340.59     14.46 o
   0   7   5       78.29       69.60      5.55 o
   1   7   5      562.79      527.01     10.53 o
   2   7   5      143.61      129.79     10.19 o
   3   7   5        5.07        8.83      6.07 o
   4   7   5       72.33       77.73      6.51 o
   5   7   5       32.80       33.96      6.45 o
   6   7   5       19.35       22.28      6.39 o
   7   7   5       86.27       73.13      7.52 o
   8   7   5       26.44       29.90      8.57 o
   9   7   5       15.33       10.98      8.49 o
  10   7   5       53.39       51.34      9.56 o
  11   7   5      160.14      176.98     12.43 o
  -9   8   5       14.17       19.58      9.86 o
  -8   8   5      377.14      411.15     15.05 o
  -7   8   5       10.74       11.48      8.76 o
  -6   8   5       33.93       41.00      9.10 o
  -5   8   5       91.24      101.83      9.97 o
  -4   8   5      106.53       95.30      7.55 o
  -3   8   5       51.44       50.76      6.60 o
  -2   8   5       45.88       44.55      6.42 o
  -1   8   5        8.52        9.63      7.42 o
   0   8   5      107.94      114.72      8.46 o
   1   8   5       11.95       10.98      8.25 o
   2   8   5       75.12       75.41      9.97 o
   3   8   5       42.00       35.75      8.99 o
   4   8   5       20.04       17.17      7.65 o
   5   8   5        9.82        8.40      7.76 o
   6   8   5       27.85       19.96      8.34 o
   7   8   5       85.35       88.23      8.49 o
   8   8   5      199.11      212.26     10.49 o
   9   8   5       24.34       21.86      8.14 o
  -6   9   5       20.02       14.97      9.35 o
  -5   9   5      290.74      280.53     16.51 o
  -4   9   5        9.79       10.18     10.91 o
  -3   9   5      327.26      323.83     14.89 o
  -2   9   5       54.63       51.39      9.31 o
  -1   9   5      124.02      133.04     13.03 o
   0   9   5        5.59       -3.21     14.43 o
   1   9   5       94.42       89.03     11.56 o
   2   9   5        0.88        3.92      8.83 o
   3   9   5       98.40       95.18     12.02 o
   4   9   5       45.83       55.47     11.22 o
   5   9   5      144.63      146.01     13.55 o
   6   9   5       29.56       38.39      9.45 o
  -1  -7   6      148.68      126.64     14.11 o
   2  -7   6       45.30       48.41     10.90 o
   6  -7   6      165.77      161.27     14.43 o
   7  -7   6       90.97       84.64     13.47 o
   8  -7   6       74.04       94.26     14.43 o
   9  -7   6      522.20      610.76     26.29 o
 -12  -6   6      506.49      556.58     25.65 o
 -11  -6   6       14.69       16.67      9.94 o
 -10  -6   6       20.65       24.23      8.15 o
  -9  -6   6       54.72       53.71      8.27 o
  -8  -6   6        3.74       14.32      6.66 o
  -7  -6   6       43.94       38.65      6.68 o
  -6  -6   6       21.12       25.30      6.23 o
  -5  -6   6       22.90       12.18      8.34 o
  -4  -6   6      430.59      391.14     16.03 o
  -3  -6   6       50.93       42.00      8.66 o
  -2  -6   6      300.52      261.09      9.72 o
  -1  -6   6      232.00      222.66      9.45 o
   0  -6   6     1351.46     1348.48     26.93 o
   1  -6   6      162.78      159.02     11.86 o
   2  -6   6       19.78       14.11      6.12 o
   3  -6   6      161.28      159.98     12.18 o
   4  -6   6      125.07      134.33     11.86 o
   6  -6   6      645.27      635.12     22.12 o
   7  -6   6       10.90       16.03     10.58 o
   8  -6   6        4.12        0.64     10.90 o
   9  -6   6       17.49       17.95     11.86 o
  10  -6   6       56.24       68.29     14.43 o
  11  -6   6        4.36        4.81     14.75 o
  12  -6   6      177.55      195.89     19.56 o
 -14  -5   6       35.35       47.99     11.05 o
 -13  -5   6       45.25       62.24     13.79 o
 -12  -5   6        4.10        1.63      8.48 o
 -11  -5   6       18.33       21.79      8.38 o
 -10  -5   6       63.82       56.75      8.73 o
  -9  -5   6     1262.11     1349.45     22.56 o
  -8  -5   6        1.21       -1.14      6.46 o
  -7  -5   6      338.72      301.60     11.11 o
  -6  -5   6       63.20       51.62      9.30 o
  -5  -5   6      565.76      571.64     18.27 o
  -4  -5   6       24.25       23.21      6.57 o
  -3  -5   6      234.30      252.40      9.18 o
  -2  -5   6      534.59      532.48     11.90 o
  -1  -5   6       63.32       62.61      8.18 o
   0  -5   6      665.49      662.38     18.60 o
   1  -5   6     1379.31     1390.80     26.29 o
   2  -5   6       41.19       33.02      9.30 o
   3  -5   6     2786.38     2870.08     36.55 o
   4  -5   6      236.79      253.60     13.47 o
   5  -5   6      111.88      115.42     10.90 o
   7  -5   6       69.99       72.46     12.18 o
   8  -5   6       29.39       31.74     11.86 o
   9  -5   6      143.91      125.36     14.11 o
  10  -5   6       19.90       27.89     12.50 o
  11  -5   6       39.97       41.30     10.30 o
  12  -5   6       23.39       20.29      9.29 o
  13  -5   6        2.48        2.90     10.50 o
 -15  -4   6        0.16       -2.19      9.63 o
 -14  -4   6       33.13       30.89      7.81 o
 -13  -4   6       44.62       44.42      8.08 o
 -12  -4   6      253.14      267.21     10.54 o
 -11  -4   6        7.18       11.48      6.22 o
 -10  -4   6      552.70      551.44     12.55 o
  -9  -4   6      142.71      128.21      7.03 o
  -8  -4   6      389.48      343.97     10.36 o
  -7  -4   6      183.71      180.13      6.94 o
  -6  -4   6     2208.36     2273.05     22.08 o
  -5  -4   6        1.87        5.36      3.96 o
  -4  -4   6      320.15      330.89      7.45 o
  -3  -4   6      197.37      188.94      3.98 o
  -2  -4   6      229.13      199.93      4.37 o
  -1  -4   6       78.60       71.44      9.30 o
   0  -4   6      336.23      305.95      9.62 o
   1  -4   6        1.64        2.59      4.87 o
   2  -4   6      224.69      219.94     11.86 o
   3  -4   6       39.80       36.26      1.86 o
   4  -4   6     1216.20     1202.52      9.18 o
   5  -4   6       96.94       98.39      3.33 o
   6  -4   6      940.08      985.80     10.00 o
   7  -4   6      473.80      477.80      7.95 o
   8  -4   6       61.59       49.80      4.23 o
   9  -4   6      295.45      287.25      6.99 o
  10  -4   6      197.67      173.29      6.43 o
  11  -4   6       68.28       68.61      7.40 o
  12  -4   6      302.59      303.49     14.84 o
  13  -4   6       15.61       18.51      9.62 o
  14  -4   6       30.83       44.73     12.82 o
 -15  -3   6      124.36      121.80     13.67 o
 -14  -3   6       93.27       99.28      9.56 o
 -13  -3   6      156.53      151.09      9.55 o
 -12  -3   6        3.39        8.15      6.47 o
 -11  -3   6      208.14      163.94      8.33 o
 -10  -3   6       87.79       72.33      6.47 o
  -9  -3   6     1590.78     1637.04     18.73 o
  -8  -3   6       69.68       69.17      5.85 o
  -7  -3   6       75.48       64.74      5.64 o
  -6  -3   6        0.89        1.41      4.85 o
  -5  -3   6      184.58      166.73     11.94 o
  -4  -3   6      135.88      136.29      4.08 o
  -3  -3   6     7986.43     8219.40     20.91 o
  -2  -3   6        6.40        6.72      1.55 o
  -1  -3   6      175.28      171.99      5.00 o
   0  -3   6      258.43      246.74      5.72 o
   1  -3   6      344.57      340.26      4.33 o
   2  -3   6      101.84      106.08      2.42 o
   3  -3   6       47.41       48.51      2.12 o
   4  -3   6      356.56      386.48      4.74 o
   5  -3   6      262.45      281.25      4.76 o
   6  -3   6      495.34      505.30      6.85 o
   7  -3   6     1100.77     1113.88     10.62 o
   8  -3   6        2.48        5.91      3.67 o
   9  -3   6     1623.55     1618.57     14.31 o
  10  -3   6      541.86      528.23      9.31 o
  11  -3   6        7.33       10.47      4.66 o
  12  -3   6       19.89       22.50      5.16 o
  13  -3   6      140.13      146.81      7.39 o
  14  -3   6      129.08      125.48      7.03 o
  15  -3   6       62.09       56.23      6.55 o
 -16  -2   6       66.04       61.35      9.39 o
 -15  -2   6        8.64       14.30      7.46 o
 -14  -2   6       24.98       27.90      7.34 o
 -13  -2   6      171.05      180.34     10.05 o
 -12  -2   6      917.41      918.18     16.64 o
 -11  -2   6       11.19       14.28      6.27 o
 -10  -2   6       46.27       49.33      6.22 o
  -9  -2   6        2.97        8.00      5.26 o
  -8  -2   6     1533.39     1509.78     12.99 o
  -7  -2   6        4.44        5.62      3.02 o
  -6  -2   6      369.48      372.69     12.45 o
  -5  -2   6      494.90      498.97      5.45 o
  -4  -2   6      885.91      906.45      7.33 o
  -3  -2   6      195.36      192.01      3.23 o
  -2  -2   6     1461.41     1534.34      6.60 o
  -1  -2   6     1824.65     1900.08      9.87 o
   0  -2   6      994.61      859.96      6.97 o
   1  -2   6      163.33      177.71      3.02 o
   2  -2   6      253.11      252.63      3.66 o
   3  -2   6       14.08       17.69      2.03 o
   4  -2   6      242.15      305.20      4.57 o
   5  -2   6       60.88       61.74      2.97 o
   6  -2   6      473.45      439.56     10.60 o
   7  -2   6       23.58       21.02      3.64 o
   8  -2   6      197.83      177.90      5.64 o
   9  -2   6      240.16      246.19      8.36 o
  10  -2   6       17.83       21.42      4.68 o
  11  -2   6      261.50      255.56      7.41 o
  12  -2   6      707.97      718.21     10.86 o
  13  -2   6      273.78      295.36      8.26 o
  14  -2   6      134.28      142.23      8.04 o
  15  -2   6      362.39      370.93     10.10 o
 -16  -1   6        6.12        9.47      8.43 o
 -15  -1   6      116.55      121.44     10.17 o
 -14  -1   6       22.73       23.86      7.64 o
 -13  -1   6       17.33       18.35      6.69 o
 -12  -1   6       81.43       84.70      7.89 o
 -11  -1   6       11.29       10.05      4.81 o
 -10  -1   6      656.90      632.42     13.05 o
  -9  -1   6     2812.14     2765.31     18.62 o
  -8  -1   6       38.57       31.36      3.90 o
  -7  -1   6      430.42      433.75      6.61 o
  -6  -1   6      340.09      390.07      5.30 o
  -5  -1   6      637.36      677.28      6.76 o
  -4  -1   6      232.32      249.39      4.25 o
  -3  -1   6     1772.03     1612.57      8.95 o
  -2  -1   6       55.80       60.33      2.18 o
  -1  -1   6     1522.19     1608.59      6.54 o
   0  -1   6      159.17      171.53      2.64 o
   1  -1   6     5164.95     5360.35     30.40 o
   2  -1   6      651.24      659.34      5.94 o
   3  -1   6     2145.45     2024.81      9.52 o
   4  -1   6       11.83        6.66      2.20 o
   5  -1   6      513.11      549.50      6.15 o
   6  -1   6      581.59      593.01      6.37 o
   7  -1   6       91.69       92.17      3.65 o
   8  -1   6        5.80        1.37      3.33 o
   9  -1   6      387.05      400.73      7.23 o
  10  -1   6      153.28      141.69      5.40 o
  11  -1   6        3.70        1.76      4.42 o
  12  -1   6        0.38        3.96      4.31 o
  13  -1   6       11.56       14.00      5.24 o
  14  -1   6       46.91       60.43      6.22 o
  15  -1   6      243.49      244.67      8.77 o
 -16   0   6        4.37        4.12      7.63 o
 -15   0   6       44.88       36.74      8.44 o
 -14   0   6      292.27      292.24     12.21 o
 -13   0   6       25.94       23.11      6.29 o
 -12   0   6      917.75      939.37     14.22 o
 -11   0   6      106.97      111.39      6.41 o
 -10   0   6      391.55      406.55      9.78 o
  -9   0   6      324.48      291.87      6.60 o
  -8   0   6      317.85      316.36      6.36 o
  -7   0   6      129.12      122.82      4.87 o
  -6   0   6      371.68      340.24      5.14 o
  -5   0   6       33.38       34.36      2.85 o
  -4   0   6      199.61      176.01      3.47 o
  -3   0   6      212.57      238.09      3.77 o
  -2   0   6     8664.09     8949.13     41.85 o
  -1   0   6     2782.81     2897.87     11.27 o
   0   0   6       24.94       21.67      1.82 o
   1   0   6      805.25      854.76      6.76 o
   2   0   6      191.05      175.84      4.02 o
   3   0   6       55.90       58.22      2.72 o
   4   0   6     7809.09     8593.12     38.90 o
   5   0   6     1889.80     1943.01      8.75 o
   6   0   6     6568.42     6724.96     27.01 o
   7   0   6      149.29      159.52      4.16 o
   8   0   6      159.54      172.00      4.58 o
   9   0   6       92.79       75.21      3.85 o
  10   0   6       78.92       54.65      4.02 o
  11   0   6       42.53       39.71      4.17 o
  12   0   6       23.35       19.94      4.19 o
  13   0   6        9.15       10.32      4.99 o
  14   0   6        8.56       11.39      5.41 o
  15   0   6      244.97      250.80      8.77 o
  16   0   6        7.83        9.11      6.50 o
 -16   1   6        6.12       10.31      8.14 o
 -15   1   6      117.91      120.11      9.00 o
 -14   1   6       23.10       24.04      6.73 o
 -13   1   6       17.88       24.01      6.04 o
 -12   1   6       81.00       73.39      6.69 o
 -11   1   6        8.90        9.86      4.44 o
 -10   1   6      656.81      632.23      9.75 o
  -9   1   6     2820.47     2767.05     17.77 o
  -8   1   6       38.80       34.60      4.16 o
  -7   1   6      429.41      421.68      6.93 o
  -6   1   6      339.30      389.62      6.05 o
  -5   1   6      653.20      702.48      5.55 o
  -4   1   6      231.10      251.78      3.51 o
  -3   1   6     1735.48     1579.87      7.35 o
  -2   1   6       53.98       59.09      1.86 o
  -1   1   6     1509.65     1606.55      6.98 o
   0   1   6      155.71      171.79      2.32 o
   1   1   6     5170.03     5341.24     21.98 o
   2   1   6      656.51      653.40      6.73 o
   3   1   6     2130.08     1979.17      9.15 o
   4   1   6       11.20        9.99      2.14 o
   5   1   6      518.01      557.15      4.95 o
   6   1   6      588.03      614.02      5.50 o
   7   1   6       85.55       87.42      3.16 o
   8   1   6        6.26        3.96      2.77 o
   9   1   6      390.55      403.28      5.71 o
  10   1   6      154.63      143.14      5.18 o
  11   1   6        4.33        5.32      4.10 o
  12   1   6        0.78        3.54      4.24 o
  13   1   6       10.35       11.36      4.37 o
  14   1   6       45.19       47.87      5.73 o
  15   1   6      236.38      238.65      8.27 o
 -16   2   6       66.03       64.54      8.57 o
 -15   2   6        8.68       15.74      6.96 o
 -14   2   6       27.67       26.52      6.65 o
 -13   2   6      170.83      162.01      8.49 o
 -12   2   6      924.08      911.04     12.73 o
 -11   2   6       11.13       11.90      4.81 o
 -10   2   6       45.32       39.61      4.66 o
  -9   2   6        2.98        5.14      4.04 o
  -8   2   6     1536.47     1527.66     13.04 o
  -7   2   6        4.42        5.10      2.55 o
  -6   2   6      374.47      389.53     10.49 o
  -5   2   6      492.77      500.27      5.96 o
  -4   2   6      888.52      917.39      7.09 o
  -3   2   6      197.97      197.77      2.74 o
  -2   2   6     1468.32     1573.98      7.98 o
  -1   2   6     1832.10     1886.10      9.30 o
   0   2   6      996.09      856.30      4.51 o
   1   2   6      160.43      173.77      3.09 o
   2   2   6      249.45      256.74      3.95 o
   3   2   6       14.85       17.58      2.05 o
   4   2   6      245.09      305.80      4.00 o
   5   2   6       60.21       61.79      2.59 o
   6   2   6      462.81      448.36      5.04 o
   7   2   6       24.64       20.67      2.95 o
   8   2   6      195.14      174.33      4.39 o
   9   2   6      245.36      241.59      5.19 o
  10   2   6       15.77       18.06      3.67 o
  11   2   6      261.74      254.21      6.47 o
  12   2   6      706.80      710.02     10.25 o
  13   2   6      273.72      290.97      7.61 o
  14   2   6      136.47      149.57      6.99 o
  15   2   6      361.65      397.03      9.62 o
 -15   3   6      126.51      123.98      9.13 o
 -14   3   6       93.31       95.39      8.31 o
 -13   3   6      156.65      138.03      8.13 o
 -12   3   6        3.28        5.94      5.20 o
 -11   3   6      212.09      204.41      7.04 o
 -10   3   6       87.87       81.00      5.23 o
  -9   3   6     1614.22     1632.64     14.46 o
  -8   3   6       69.22       68.71      4.61 o
  -7   3   6       73.89       67.42      4.39 o
  -6   3   6        0.78        1.31      2.70 o
  -5   3   6      195.78      187.10      4.66 o
  -4   3   6      136.11      139.66      3.02 o
  -3   3   6     7951.11     8240.35     38.93 o
  -2   3   6        5.86        6.04      1.46 o
  -1   3   6      172.18      178.43      2.10 o
   0   3   6      253.89      260.04      2.88 o
   1   3   6      340.80      342.24      2.98 o
   2   3   6      103.06      108.01      2.33 o
   3   3   6       37.85       40.39      2.03 o
   4   3   6      348.61      369.31      4.81 o
   5   3   6      259.82      285.83      4.33 o
   6   3   6      492.75      503.10      5.58 o
   7   3   6     1101.10     1109.20      8.32 o
   8   3   6        2.93        2.39      2.89 o
   9   3   6     1627.82     1612.03     10.90 o
  10   3   6      539.90      527.50      8.78 o
  11   3   6        7.26        8.18      3.89 o
  12   3   6       21.91       25.76      4.59 o
  13   3   6      141.94      142.84      6.58 o
  14   3   6      128.94      116.12      6.44 o
  15   3   6       63.70       57.67      7.24 o
 -15   4   6        0.16        3.07      6.62 o
 -14   4   6       32.34       42.79      6.69 o
 -13   4   6       44.68       46.95      7.32 o
 -12   4   6      242.19      249.21      8.03 o
 -11   4   6        7.22        8.63      4.84 o
 -10   4   6      552.06      552.54      8.94 o
  -9   4   6      142.67      135.94      5.29 o
  -8   4   6      382.10      353.38      6.63 o
  -7   4   6      183.74      183.82      4.79 o
  -6   4   6     2207.96     2313.53     11.87 o
  -5   4   6        2.03        6.68      2.50 o
  -4   4   6      324.86      347.84      4.32 o
  -3   4   6      194.22      188.98      3.01 o
  -2   4   6      227.81      199.68      2.72 o
  -1   4   6       78.77       79.22      2.43 o
   0   4   6      330.74      311.78      3.50 o
   1   4   6        1.87        2.91      2.01 o
   2   4   6      223.12      223.09      3.58 o
   3   4   6       41.46       34.92      2.77 o
   4   4   6     1215.32     1218.07      7.08 o
   5   4   6       94.36       99.12      3.20 o
   6   4   6      935.39      960.50      7.82 o
   7   4   6      475.52      474.76      6.18 o
   8   4   6       61.00       50.53      3.45 o
   9   4   6      295.58      288.40      5.54 o
  10   4   6      194.51      174.19      5.70 o
  11   4   6       67.80       67.02      5.00 o
  12   4   6      297.61      314.10      9.36 o
  13   4   6       14.27       14.18      6.03 o
  14   4   6       30.86       27.56      6.58 o
 -14   5   6       35.48       41.55      8.21 o
 -13   5   6       45.00       51.45      8.14 o
 -12   5   6        4.05        0.59      5.85 o
 -11   5   6       19.11       19.36      5.74 o
 -10   5   6       63.76       52.13      5.78 o
  -9   5   6     1264.76     1318.68     14.79 o
  -8   5   6        1.20       -0.12      4.44 o
  -7   5   6      336.91      311.54      7.45 o
  -6   5   6       61.70       60.57      4.07 o
  -5   5   6      574.34      621.27      8.18 o
  -4   5   6       23.91       24.12      3.30 o
  -3   5   6      229.36      249.05      4.72 o
  -2   5   6      535.00      533.32      6.07 o
  -1   5   6       61.36       64.84      2.74 o
   0   5   6      662.61      683.28      5.30 o
   1   5   6     1374.78     1389.60      7.38 o
   2   5   6       41.15       34.59      2.90 o
   3   5   6     2773.01     2831.73     18.94 o
   4   5   6      231.05      236.42      5.35 o
   5   5   6      114.42      113.73      4.28 o
   6   5   6       34.17       37.27      3.65 o
   7   5   6       70.27       71.85      4.89 o
   8   5   6       30.65       28.70      4.44 o
   9   5   6      152.43      140.84      6.68 o
  10   5   6       18.43       16.62      5.32 o
  11   5   6       39.82       44.76      5.77 o
  12   5   6       24.12       25.37      6.02 o
  13   5   6        2.08        1.69      6.76 o
 -13   6   6       41.62       47.38     10.57 o
 -12   6   6      509.72      520.82     14.67 o
 -11   6   6       14.67       19.60      6.06 o
 -10   6   6       20.45       25.65      5.63 o
  -9   6   6       54.05       60.26      5.69 o
  -8   6   6        4.93        7.03      4.60 o
  -7   6   6       43.87       38.58      4.85 o
  -6   6   6       21.56       25.32      4.46 o
  -5   6   6       23.32       23.69      3.69 o
  -4   6   6      430.72      409.47      6.15 o
  -3   6   6       52.99       45.39      3.20 o
  -2   6   6      295.49      268.18      4.93 o
  -1   6   6      233.94      217.66      4.45 o
   0   6   6     1345.21     1358.21      8.68 o
   1   6   6      158.33      151.35      3.67 o
   2   6   6       19.03       19.57      2.92 o
   3   6   6      160.97      154.54      4.49 o
   4   6   6      130.14      126.95      4.76 o
   5   6   6      137.88      129.98      4.98 o
   6   6   6      643.82      642.71     10.83 o
   7   6   6        9.80       14.72      4.31 o
   8   6   6        4.81        8.48      4.50 o
   9   6   6       17.48       18.07      4.84 o
  10   6   6       53.57       55.62      5.81 o
  11   6   6        4.05        4.69      5.37 o
  12   6   6      182.68      194.15      8.85 o
 -11   7   6       19.89       22.92      9.32 o
 -10   7   6        0.06        3.55      9.09 o
  -9   7   6      205.86      225.68     12.00 o
  -8   7   6        4.97        4.53      8.28 o
  -7   7   6        0.71       11.19      7.97 o
  -6   7   6       36.01       33.92      7.94 o
  -5   7   6        9.69       13.26      6.91 o
  -4   7   6        1.76        3.93      5.75 o
  -3   7   6     1242.54     1250.73     16.48 o
  -2   7   6      138.86      133.72      7.47 o
  -1   7   6      148.26      145.68      6.78 o
   0   7   6       33.56       31.37      5.70 o
   1   7   6      149.91      148.56      4.50 o
   2   7   6       44.76       44.36      3.97 o
   3   7   6      487.46      471.32      7.93 o
   4   7   6        9.59       10.58      3.50 o
   5   7   6      275.30      273.94      6.54 o
   6   7   6      164.60      161.12      5.75 o
   7   7   6       92.01       83.84      5.21 o
   8   7   6       73.43       77.76      5.90 o
   9   7   6      521.89      563.97     10.79 o
  10   7   6       40.31       47.90      6.25 o
  11   7   6       65.08       67.94     10.62 o
  -9   8   6        2.22        1.38     11.21 o
  -8   8   6      165.71      165.34     11.77 o
  -7   8   6        8.78       14.82      8.70 o
  -6   8   6      287.28      319.68     13.32 o
  -5   8   6        4.63        2.82      8.37 o
  -4   8   6        8.90       11.10      6.61 o
  -3   8   6       42.36       46.78      6.83 o
  -2   8   6        3.90       10.53      6.23 o
  -1   8   6        0.06        3.12      7.32 o
   0   8   6      281.36      254.29     13.26 o
   1   8   6       13.91       12.98      7.93 o
   2   8   6       74.76       70.01      9.72 o
   3   8   6       29.57       26.29      9.18 o
   4   8   6       63.80       61.16      9.84 o
   5   8   6        2.05        3.64      8.18 o
   6   8   6      114.47      128.94     11.27 o
   7   8   6      103.87      117.26      8.92 o
   8   8   6        4.13       10.69      7.30 o
   9   8   6       68.15       65.01      8.34 o
  -6   9   6       36.09       26.95      9.75 o
  -5   9   6        3.14        8.74      8.52 o
  -4   9   6       37.32       45.06      9.45 o
  -3   9   6      210.24      224.75     12.21 o
  -2   9   6       32.92       32.69      9.13 o
  -1   9   6      126.70      124.14     13.48 o
   0   9   6       72.16       60.92     16.67 o
   1   9   6       68.75       89.99     11.67 o
   2   9   6        1.27        4.25      9.62 o
   3   9   6      271.51      307.57     19.56 o
   4   9   6       39.95       39.41     11.08 o
   5   9   6      127.40      125.07     13.25 o
   6   9   6        4.53        1.04     10.45 o
   2  -9   7       73.61       71.17     17.63 o
   1  -8   7       55.83       57.39     14.43 o
  -1  -7   7       69.80       57.71     12.82 o
   0  -7   7       44.72       38.39      7.62 o
   1  -7   7       54.72       54.44      7.80 o
   2  -7   7      415.78      406.53     13.26 o
   3  -7   7      401.56      349.46     17.95 o
   4  -7   7       20.57       14.75     10.58 o
   6  -7   7       74.68      100.99     13.79 o
   7  -7   7       29.36       37.83     12.82 o
   8  -7   7       35.64       36.23     14.11 o
   9  -7   7      209.29      252.64     19.56 o
  10  -7   7      108.00      104.52     16.67 o
 -12  -6   7      143.43      149.70     12.22 o
 -11  -6   7        8.71       12.43      8.48 o
 -10  -6   7      194.18      200.91     11.67 o
  -9  -6   7        2.02       10.10      7.03 o
  -8  -6   7        1.27        3.16      6.68 o
  -7  -6   7       14.35       13.31      6.57 o
  -6  -6   7       91.94       88.17     11.22 o
  -5  -6   7        0.33       -1.92      8.34 o
  -4  -6   7       87.70       78.87     10.26 o
  -3  -6   7       65.28       67.65      9.94 o
  -2  -6   7       25.72       30.08      6.66 o
  -1  -6   7      382.67      358.45     11.63 o
   0  -6   7     1607.43     1638.41     22.39 o
   1  -6   7      179.26      156.47      9.16 o
   2  -6   7      285.13      263.42     14.75 o
   3  -6   7       10.50        8.95      6.23 o
   4  -6   7      830.21      844.16     23.08 o
   7  -6   7       97.66       78.23     12.82 o
   8  -6   7      193.65      179.86     16.03 o
   9  -6   7        1.52        9.62     11.86 o
  10  -6   7      130.22      125.36     16.35 o
  11  -6   7      106.41      108.69     18.60 o
  12  -6   7       43.35       63.48     16.35 o
 -14  -5   7       26.64       21.12     10.40 o
 -13  -5   7      293.80      315.17     15.53 o
 -12  -5   7       32.54       40.28      9.06 o
 -11  -5   7      193.49      175.99     11.54 o
 -10  -5   7       10.48        6.27      7.02 o
  -9  -5   7      713.59      712.39     26.93 o
  -8  -5   7       36.88       35.39      8.50 o
  -7  -5   7       17.52       16.99      6.12 o
  -6  -5   7        1.19        4.17      8.66 o
  -5  -5   7      144.18      150.69     12.18 o
  -4  -5   7       60.24       67.35     11.06 o
  -3  -5   7     1678.30     1651.21     43.28 o
  -2  -5   7       69.55       70.86      7.53 o
  -1  -5   7     1945.27     1897.36     21.99 o
   0  -5   7       31.68       21.76      6.78 o
   1  -5   7        5.60        2.08      6.35 o
   2  -5   7      565.69      575.33     13.60 o
   3  -5   7      905.92      925.27     23.08 o
   4  -5   7        4.52        2.56      8.98 o
   5  -5   7        5.03        6.73      9.30 o
   7  -5   7      327.77      319.97     17.31 o
   8  -5   7      328.18      324.78     19.24 o
   9  -5   7      287.98      271.23     17.95 o
  10  -5   7       21.91       18.92     12.18 o
  11  -5   7       57.56       65.72     16.03 o
  12  -5   7        6.11        9.30     13.47 o
  13  -5   7       20.83       21.48     16.99 o
 -14  -4   7       19.25       22.81      7.69 o
 -13  -4   7        5.53        5.03      7.15 o
 -12  -4   7      294.10      286.15     10.79 o
 -11  -4   7       13.52       16.01      5.91 o
 -10  -4   7      362.14      350.87     12.44 o
  -9  -4   7       23.62       19.89      5.77 o
  -8  -4   7       56.08       60.63      5.85 o
  -7  -4   7       26.28       20.71      4.90 o
  -6  -4   7      602.74      549.94     11.86 o
  -5  -4   7       32.46       29.78      3.56 o
  -4  -4   7       62.65       63.22      3.58 o
  -3  -4   7      142.75      130.64      4.03 o
  -2  -4   7      344.82      344.69      6.92 o
  -1  -4   7      636.64      638.75     12.69 o
   0  -4   7      283.97      268.76      9.68 o
   1  -4   7      102.39       89.24      5.96 o
   2  -4   7      184.76      176.66     11.86 o
   3  -4   7      296.56      307.14     14.11 o
   4  -4   7      541.51      522.08      5.98 o
   5  -4   7      263.83      257.66      4.55 o
   6  -4   7     1289.79     1285.94      9.81 o
   7  -4   7      131.42      122.84      4.31 o
   8  -4   7      682.66      680.04      8.80 o
   9  -4   7       81.57       87.35      9.94 o
  10  -4   7      137.09      136.93     15.07 o
  11  -4   7      125.18      132.36     14.43 o
  12  -4   7       20.63       19.91      9.72 o
  13  -4   7       23.55       24.33      9.27 o
  14  -4   7       66.50       76.92     10.48 o
 -15  -3   7       86.52       91.23      9.17 o
 -14  -3   7       47.70       53.50      8.67 o
 -13  -3   7       30.14       36.28      7.34 o
 -12  -3   7      179.51      171.64      9.54 o
 -11  -3   7        8.85       16.49      6.23 o
 -10  -3   7       69.97       67.56      6.92 o
  -9  -3   7     1218.52     1187.42     17.56 o
  -8  -3   7       36.67       33.19      5.32 o
  -7  -3   7     1047.70     1018.79     13.57 o
  -6  -3   7       88.45       90.13      5.02 o
  -5  -3   7     1422.64     1526.45     11.46 o
  -4  -3   7      310.81      321.86      3.79 o
  -3  -3   7     1346.11     1308.86      7.06 o
  -2  -3   7      254.75      250.57      3.41 o
  -1  -3   7      226.86      196.32      5.18 o
   0  -3   7       51.61       53.96      1.96 o
   1  -3   7      733.51      777.24      4.50 o
   2  -3   7        0.91        1.85      1.64 o
   3  -3   7       43.84       34.22      2.40 o
   4  -3   7      992.12     1046.82      7.69 o
   5  -3   7      150.16      147.82      4.05 o
   6  -3   7      506.81      493.39      6.75 o
   7  -3   7      331.06      299.50      7.89 o
   8  -3   7      201.10      199.97      5.41 o
   9  -3   7     1448.87     1440.37     12.51 o
  10  -3   7       49.64       49.54      4.45 o
  11  -3   7       30.17       32.48      4.66 o
  12  -3   7       42.17       42.11      4.77 o
  13  -3   7      259.37      268.23      7.62 o
  14  -3   7      471.53      481.25      9.79 o
  15  -3   7      129.58      130.76      7.62 o
 -15  -2   7        1.99        7.49      7.64 o
 -14  -2   7       19.09       21.93      7.45 o
 -13  -2   7       25.03       29.17      7.57 o
 -12  -2   7      441.63      411.38     12.03 o
 -11  -2   7       36.61       28.26      6.07 o
 -10  -2   7      346.39      338.47      9.97 o
  -9  -2   7       93.55       83.05      6.47 o
  -8  -2   7      547.58      516.27      7.49 o
  -7  -2   7      144.91      132.47      4.48 o
  -6  -2   7      770.64      749.75      7.44 o
  -5  -2   7      115.81      114.78      3.44 o
  -4  -2   7      401.41      428.31      5.10 o
  -3  -2   7      230.73      234.60      3.66 o
  -2  -2   7     4877.61     4911.20     20.02 o
  -1  -2   7     1072.08     1120.46      6.12 o
   0  -2   7     7206.57     7224.73     30.86 o
   1  -2   7      447.97      457.28      6.17 o
   2  -2   7      193.95      205.89      5.00 o
   3  -2   7      783.30      839.38      7.15 o
   4  -2   7        6.71        2.32      2.21 o
   5  -2   7       96.29       94.26      3.78 o
   6  -2   7       86.25       79.68      3.69 o
   7  -2   7        0.57        2.18      3.06 o
   8  -2   7      553.70      527.12      7.20 o
   9  -2   7      132.90      123.66      4.64 o
  10  -2   7      380.58      412.11      7.35 o
  11  -2   7      508.44      503.18      8.30 o
  12  -2   7      206.19      187.45      6.22 o
  13  -2   7      108.78      110.26      5.91 o
  14  -2   7       37.26       39.03      5.97 o
  15  -2   7       51.83       60.47      6.89 o
 -16  -1   7       11.67       10.89      8.00 o
 -15  -1   7      221.49      218.73     11.59 o
 -14  -1   7       27.97       29.03      7.74 o
 -13  -1   7      461.80      469.19     13.42 o
 -12  -1   7       76.78       75.83      7.27 o
 -11  -1   7      615.65      616.93     12.43 o
 -10  -1   7      136.36      121.00      5.44 o
  -9  -1   7      731.42      701.99     12.52 o
  -8  -1   7      123.71      112.46      4.81 o
  -7  -1   7       18.95       15.63      3.26 o
  -6  -1   7      126.25      125.39      3.73 o
  -5  -1   7     1379.47     1377.61      9.60 o
  -4  -1   7      407.75      421.39      5.40 o
  -3  -1   7     7667.36     7766.25     18.50 o
  -2  -1   7     1346.84     1435.45      8.75 o
  -1  -1   7     4117.42     4116.54     11.18 o
   0  -1   7      480.30      489.95      4.55 o
   1  -1   7      259.34      309.98      7.24 o
   2  -1   7     1268.02     1235.63      8.42 o
   3  -1   7     2774.26     2621.09     13.67 o
   4  -1   7      661.36      697.41      6.56 o
   5  -1   7     1113.77     1129.33     10.23 o
   6  -1   7      237.99      227.39      5.19 o
   7  -1   7      199.10      218.14      4.81 o
   8  -1   7      361.18      347.95      6.23 o
   9  -1   7      989.38      938.23      9.65 o
  10  -1   7        5.67        6.24      3.41 o
  11  -1   7       84.00       84.80      4.77 o
  12  -1   7        0.65        2.41      4.18 o
  13  -1   7       40.01       35.53      5.22 o
  14  -1   7      245.34      251.69      8.59 o
  15  -1   7      131.45      128.64      7.63 o
 -16   0   7      155.34      144.94     11.20 o
 -15   0   7        4.44       10.82      8.40 o
 -14   0   7       13.79       16.03      7.88 o
 -13   0   7       18.80       24.31      6.27 o
 -12   0   7      219.65      229.76      8.28 o
 -11   0   7      132.14      114.86      5.81 o
 -10   0   7      876.02      854.56     10.92 o
  -9   0   7       83.29       75.64      4.95 o
  -8   0   7     1504.73     1460.84     12.71 o
  -7   0   7      172.43      167.65      4.78 o
  -6   0   7      706.96      684.68      7.18 o
  -5   0   7      280.79      292.09      5.09 o
  -4   0   7     2209.64     2420.34     11.30 o
  -3   0   7       60.84       60.73      2.71 o
  -2   0   7     2384.29     2614.41     10.37 o
  -1   0   7       94.44       94.98      2.20 o
   0   0   7     4757.82     4999.10     17.44 o
   1   0   7       28.84       30.65      2.57 o
   2   0   7       94.94       66.22      3.22 o
   3   0   7      368.52      408.70      6.45 o
   4   0   7      770.88      703.53      6.80 o
   5   0   7     2950.97     2939.02     10.88 o
   6   0   7     1109.37     1083.99      7.79 o
   7   0   7      112.21      116.34      3.52 o
   8   0   7        0.34        2.28      3.10 o
   9   0   7        3.33        5.12      3.46 o
  10   0   7      141.39      153.00      5.13 o
  11   0   7        5.78        9.84      3.69 o
  12   0   7        0.56        1.80      4.56 o
  13   0   7        0.02        3.62      5.02 o
  14   0   7       60.95       65.47      5.94 o
  15   0   7       85.64       70.51      6.29 o
 -16   1   7       11.79       10.63      8.55 o
 -15   1   7      222.19      232.34     11.20 o
 -14   1   7       27.98       34.13      6.85 o
 -13   1   7      462.02      467.60     11.30 o
 -12   1   7       77.58       75.33      5.50 o
 -11   1   7      613.00      619.22     10.21 o
 -10   1   7      137.14      126.17      5.82 o
  -9   1   7      737.42      720.90      9.94 o
  -8   1   7      123.91      109.39      5.00 o
  -7   1   7       19.61       15.46      3.48 o
  -6   1   7      126.00      124.06      3.45 o
  -5   1   7     1390.93     1395.20      7.89 o
  -4   1   7      411.67      427.41      4.86 o
  -3   1   7     7656.05     7755.10     30.26 o
  -2   1   7     1349.74     1446.82      7.17 o
  -1   1   7     4134.25     4112.45     20.96 o
   0   1   7      482.14      486.11      3.53 o
   1   1   7      262.90      316.26      7.42 o
   2   1   7     1253.93     1226.62     11.19 o
   3   1   7     2795.25     2592.97     23.35 o
   4   1   7      657.90      687.97      6.17 o
   5   1   7     1121.86     1168.73      7.30 o
   6   1   7      233.30      229.64      4.01 o
   7   1   7      195.85      223.94      4.13 o
   8   1   7      354.91      346.54      5.17 o
   9   1   7      988.69      965.70      9.08 o
  10   1   7        5.50        6.68      3.19 o
  11   1   7       79.47       80.18      4.95 o
  12   1   7        0.78        4.34      4.28 o
  13   1   7       41.46       47.00      4.96 o
  14   1   7      245.05      241.84      8.54 o
  15   1   7      132.59      136.29      7.53 o
 -15   2   7        1.94        7.50      7.18 o
 -14   2   7       18.42       11.27      6.42 o
 -13   2   7       25.15       26.36      6.44 o
 -12   2   7      437.62      432.97      9.54 o
 -11   2   7       36.33       28.26      4.66 o
 -10   2   7      349.67      345.19      7.76 o
  -9   2   7       93.83       87.70      5.19 o
  -8   2   7      550.16      530.07      8.22 o
  -7   2   7      145.77      130.69      3.99 o
  -6   2   7      773.25      735.12      6.20 o
  -5   2   7      114.87      114.97      2.77 o
  -4   2   7      378.61      411.78      4.14 o
  -3   2   7      234.16      243.52      3.10 o
  -2   2   7     4862.97     4955.04     20.89 o
  -1   2   7     1058.33     1112.99      5.52 o
   0   2   7     7211.02     7216.49     16.50 o
   1   2   7      445.84      448.10      4.04 o
   2   2   7      189.20      200.66      4.06 o
   3   2   7      779.19      823.03      7.29 o
   4   2   7        6.57        4.06      2.10 o
   5   2   7       93.56       90.62      3.06 o
   6   2   7       82.39       77.95      3.17 o
   7   2   7        0.47        1.99      2.66 o
   8   2   7      556.42      532.14      6.32 o
   9   2   7      130.40      122.06      4.44 o
  10   2   7      382.74      413.51      7.58 o
  11   2   7      505.82      493.87      8.37 o
  12   2   7      207.13      184.08      6.43 o
  13   2   7      109.57      112.53      6.14 o
  14   2   7       33.52       38.25      5.47 o
  15   2   7       52.27       53.58      6.49 o
 -15   3   7       87.72      100.50      8.47 o
 -14   3   7       47.78       47.39      7.36 o
 -13   3   7       30.05       34.90      5.76 o
 -12   3   7      179.54      188.45      7.59 o
 -11   3   7        7.79        9.00      4.91 o
 -10   3   7       70.08       64.81      5.25 o
  -9   3   7     1210.37     1184.75     15.43 o
  -8   3   7       36.36       36.50      4.06 o
  -7   3   7     1045.09     1050.93      9.76 o
  -6   3   7       89.39       87.73      3.47 o
  -5   3   7     1431.82     1547.26      9.06 o
  -4   3   7      306.80      327.05      5.57 o
  -3   3   7     1353.95     1335.91      7.10 o
  -2   3   7      253.02      252.23      3.03 o
  -1   3   7      238.56      209.26      2.25 o
   0   3   7       51.10       56.60      1.88 o
   1   3   7      728.57      767.00      5.03 o
   2   3   7        0.91        2.16      1.83 o
   3   3   7       47.96       36.29      2.53 o
   4   3   7      990.98     1037.64      8.16 o
   5   3   7      147.10      138.85      3.66 o
   6   3   7      512.07      495.48      6.04 o
   7   3   7      328.85      295.91      5.02 o
   8   3   7      206.93      209.98      4.71 o
   9   3   7     1447.64     1438.41     10.52 o
  10   3   7       50.27       52.15      4.29 o
  11   3   7       25.42       28.00      4.47 o
  12   3   7       40.62       46.55      5.16 o
  13   3   7      260.59      259.02      7.76 o
  14   3   7      467.70      484.49     10.27 o
  15   3   7      127.98      127.84      7.12 o
 -14   4   7       20.08       22.01      7.15 o
 -13   4   7        5.48        4.04      5.97 o
 -12   4   7      294.89      292.48      8.58 o
 -11   4   7       13.70       11.26      4.25 o
 -10   4   7      374.80      365.17      7.69 o
  -9   4   7       23.62       24.42      4.12 o
  -8   4   7       56.15       59.28      4.19 o
  -7   4   7       25.63       29.15      3.47 o
  -6   4   7      620.01      575.46      6.50 o
  -5   4   7       32.26       29.85      2.73 o
  -4   4   7       55.45       59.77      2.66 o
  -3   4   7      140.60      127.14      2.81 o
  -2   4   7      337.31      345.73      3.02 o
  -1   4   7      634.44      648.95      4.99 o
   0   4   7      289.58      290.76      3.73 o
   1   4   7      102.08       97.51      2.90 o
   2   4   7      182.67      180.27      3.65 o
   3   4   7      293.24      286.47      4.97 o
   4   4   7      539.48      512.60      5.64 o
   5   4   7      261.30      249.66      4.24 o
   6   4   7     1291.15     1271.29      9.04 o
   7   4   7      133.16      117.78      4.04 o
   8   4   7      683.70      683.40      7.75 o
   9   4   7       78.86       80.41      4.07 o
  10   4   7      136.52      137.66      5.36 o
  11   4   7      127.01      126.77      6.75 o
  12   4   7       22.63       21.56      6.31 o
  13   4   7       23.52       29.76      6.77 o
  14   4   7       66.60       79.66      7.93 o
 -14   5   7       26.64       40.13      8.32 o
 -13   5   7      295.92      310.75     10.29 o
 -12   5   7       32.79       34.30      6.21 o
 -11   5   7      193.69      199.68      7.92 o
 -10   5   7       10.38       13.99      5.06 o
  -9   5   7      713.73      700.47     11.58 o
  -8   5   7       36.81       28.40      4.77 o
  -7   5   7       19.18       18.22      4.41 o
  -6   5   7        1.02        0.84      3.58 o
  -5   5   7      149.10      148.98      5.04 o
  -4   5   7       62.64       57.73      3.75 o
  -3   5   7     1678.83     1670.98     10.42 o
  -2   5   7       70.11       64.91      3.19 o
  -1   5   7     1951.30     1918.48      9.04 o
   0   5   7       30.42       25.67      2.49 o
   1   5   7        4.44        1.89      2.66 o
   2   5   7      567.45      575.11      6.09 o
   3   5   7      921.89      942.30      7.61 o
   4   5   7        4.24        2.78      3.14 o
   5   5   7        7.00        7.73      3.30 o
   6   5   7       65.99       59.71      4.16 o
   7   5   7      323.16      314.67      6.53 o
   8   5   7      326.45      318.60      7.78 o
   9   5   7      283.27      269.24      8.20 o
  10   5   7       21.21       21.06      5.14 o
  11   5   7       53.46       54.53      6.68 o
  12   5   7        6.80       10.13      6.34 o
  13   5   7       21.50       22.17      7.69 o
 -12   6   7      142.72      145.45      8.27 o
 -11   6   7        8.80       10.53      6.06 o
 -10   6   7      191.21      199.17      8.09 o
  -9   6   7        1.87        5.96      4.87 o
  -8   6   7        1.01        5.15      4.60 o
  -7   6   7       14.89       15.78      4.63 o
  -6   6   7       95.62       86.22      4.97 o
  -5   6   7        0.29        2.84      3.55 o
  -4   6   7       90.92       89.82      4.30 o
  -3   6   7       64.73       58.23      3.80 o
  -2   6   7       24.76       29.44      3.57 o
  -1   6   7      379.78      377.74      5.57 o
   0   6   7     1611.84     1652.66     11.74 o
   1   6   7      178.28      171.09      4.58 o
   2   6   7      280.94      270.33      4.91 o
   3   6   7        9.65        7.74      3.36 o
   4   6   7      831.00      826.26      9.43 o
   5   6   7      271.02      287.25      6.46 o
   6   6   7       68.85       63.62      4.89 o
   7   6   7       97.30       90.65      5.38 o
   8   6   7      194.61      186.80      6.89 o
   9   6   7        1.83        4.11      4.76 o
  10   6   7      125.94      125.82      6.81 o
  11   6   7      106.67      110.54      7.62 o
  12   6   7       44.36       52.14      6.86 o
 -11   7   7       90.88      104.28     12.11 o
 -10   7   7       13.23       13.32      9.27 o
  -9   7   7      124.34      126.55     10.95 o
  -8   7   7        2.04        4.12     10.17 o
  -7   7   7      239.61      246.53     11.81 o
  -6   7   7       18.37       19.05      7.50 o
  -5   7   7      125.74      144.04      9.61 o
  -4   7   7        3.00        7.86      5.64 o
  -3   7   7      721.45      724.32      8.98 o
  -2   7   7        1.37        3.77      3.36 o
  -1   7   7       67.08       60.06      4.14 o
   0   7   7       43.09       47.07      3.91 o
   1   7   7       52.11       51.55      3.73 o
   2   7   7      416.65      418.23      7.03 o
   3   7   7      407.97      413.71      8.41 o
   4   7   7       20.19       19.10      4.13 o
   5   7   7      296.86      294.54      7.16 o
   6   7   7       75.72       77.51      5.08 o
   7   7   7       30.69       36.27      4.84 o
   8   7   7       35.56       40.52      5.30 o
   9   7   7      207.70      218.75      7.99 o
  10   7   7      108.53      116.18      7.09 o
  -9   8   7        9.53       14.77      9.08 o
  -8   8   7        3.01        6.37      8.86 o
  -7   8   7       47.87       55.38     10.20 o
  -6   8   7      211.02      206.96     11.71 o
  -5   8   7       15.18       15.92      8.24 o
  -4   8   7      106.08      124.28      8.29 o
  -3   8   7       53.05       49.43      7.01 o
  -2   8   7      362.56      384.05     11.11 o
  -1   8   7      140.05      132.84      9.28 o
   0   8   7      137.00      141.65      9.30 o
   1   8   7       55.31       57.81      9.41 o
   2   8   7        5.61       13.47      8.35 o
   3   8   7       16.51       12.88      8.67 o
   4   8   7       76.22       65.61     10.36 o
   5   8   7       64.41       65.48     10.42 o
   6   8   7      237.42      246.13     13.20 o
   7   8   7       12.27       15.03      8.32 o
   8   8   7      329.71      320.72     11.90 o
  -6   9   7        6.70        6.61      9.97 o
  -5   9   7      141.62      141.23     11.69 o
  -4   9   7        1.27        7.04      8.37 o
  -3   9   7      212.23      229.95     12.53 o
  -2   9   7        5.29       10.04      9.10 o
  -1   9   7      464.12      485.98     18.92 o
   0   9   7       41.71       44.56     16.35 o
   1   9   7       10.65       16.99     10.09 o
   2   9   7       71.44       74.80     12.24 o
   3   9   7       63.19       63.48     10.87 o
   4   9   7       35.13       30.60     15.39 o
   5   9   7       12.03        7.53     10.53 o
   2  -9   8        8.38       -2.24     15.71 o
   3  -9   8      102.81       97.46     18.60 o
   4  -9   8       13.22       -0.96     16.99 o
   0  -8   8       36.77       21.48     12.18 o
   1  -8   8       33.93       32.38     14.43 o
   2  -8   8       75.11       70.85     16.35 o
   3  -8   8       77.95       47.77     16.35 o
  -4  -7   8      121.32      128.56     12.82 o
  -3  -7   8       71.51       52.58     10.58 o
  -2  -7   8       69.38       67.33     10.90 o
  -1  -7   8      191.25      169.65     10.27 o
   0  -7   8        4.80        2.66      7.47 o
   1  -7   8      676.05      668.62     19.39 o
   2  -7   8       92.30       85.86      7.74 o
   3  -7   8        2.69        0.96     10.26 o
   4  -7   8       33.46       31.42     11.22 o
   7  -7   8      285.22      319.00     20.20 o
   8  -7   8       55.41       53.86     14.75 o
   9  -7   8       22.64       15.39     14.75 o
  10  -7   8        1.25        8.98     14.43 o
 -12  -6   8       10.79       13.14      9.29 o
 -11  -6   8       96.24       95.56     10.77 o
 -10  -6   8      187.09      188.78     11.67 o
  -9  -6   8       15.15       19.07      7.82 o
  -8  -6   8      194.09      195.87     10.77 o
  -7  -6   8        4.59        4.74      6.46 o
  -6  -6   8       42.35       31.42      9.62 o
  -5  -6   8        0.51        0.00      8.98 o
  -4  -6   8       11.57       18.27      9.62 o
  -3  -6   8       25.33       18.27      8.98 o
  -2  -6   8      722.96      743.74     15.53 o
  -1  -6   8       11.29       17.10      7.07 o
   0  -6   8       76.86       64.90      6.80 o
   1  -6   8       45.94       35.72      6.18 o
   2  -6   8       56.75       52.76      6.61 o
   3  -6   8      144.68      128.15      9.46 o
   4  -6   8      581.54      576.45     20.84 o
   7  -6   8      153.89      165.43     15.39 o
   8  -6   8       62.64       57.71     13.47 o
   9  -6   8      113.22      123.43     16.67 o
  10  -6   8      150.54      168.64     18.27 o
  11  -6   8       30.87       20.52     14.43 o
  12  -6   8       32.61       44.24     17.63 o
 -13  -5   8      144.96      148.15     12.70 o
 -12  -5   8       30.84       30.95     12.66 o
 -11  -5   8      538.09      556.28     19.72 o
 -10  -5   8       13.39       16.14      7.59 o
  -9  -5   8       20.00       19.47      7.82 o
  -8  -5   8        7.16        6.04      7.14 o
  -7  -5   8      121.86      101.63     12.18 o
  -6  -5   8        3.92       13.14      8.98 o
  -5  -5   8      423.33      451.42     17.95 o
  -4  -5   8      157.79      145.59     16.35 o
  -3  -5   8       14.59       19.01      6.68 o
  -2  -5   8      614.54      618.34     13.94 o
  -1  -5   8     1935.91     1951.26     95.86 o
   0  -5   8      298.57      282.07      9.17 o
   1  -5   8      293.28      275.29      9.07 o
   2  -5   8      408.76      401.52     10.51 o
   3  -5   8      260.85      248.47     14.43 o
   4  -5   8        8.08        0.64      9.62 o
   5  -5   8      163.28      149.08     12.82 o
   6  -5   8      437.05      408.45     17.31 o
   8  -5   8       62.91       66.37     13.47 o
   9  -5   8       15.00       23.72     11.54 o
  10  -5   8       12.65       20.84     12.18 o
  11  -5   8       51.00       49.05     14.75 o
  12  -5   8        4.50        6.33     12.60 o
  13  -5   8        0.13       11.22     15.07 o
 -14  -4   8       36.57       36.31      8.26 o
 -13  -4   8       28.81       26.24      7.80 o
 -12  -4   8       10.56       13.17      6.66 o
 -11  -4   8       40.96       31.57      6.29 o
 -10  -4   8      252.21      214.19      9.08 o
  -9  -4   8       14.64       14.55      5.54 o
  -8  -4   8      920.76      910.01     14.32 o
  -7  -4   8        7.00        7.91      5.55 o
  -6  -4   8      433.90      378.84     10.47 o
  -5  -4   8       10.86       14.68      3.69 o
  -4  -4   8      275.11      230.48      5.38 o
  -3  -4   8      149.88      142.37      4.40 o
  -2  -4   8     1903.53     1978.76     13.46 o
  -1  -4   8      298.60      305.30     10.30 o
   0  -4   8      209.44      222.94      7.90 o
   1  -4   8      168.34      164.01      7.49 o
   2  -4   8       27.93       28.16      8.82 o
   3  -4   8      628.47      639.30     14.74 o
   4  -4   8     1577.47     1641.51     26.77 o
   5  -4   8      607.41      572.29     19.56 o
   6  -4   8        0.03       15.39      9.62 o
   7  -4   8       97.99      120.23     12.18 o
   8  -4   8      340.31      339.52     18.60 o
   9  -4   8      105.84      100.03     15.07 o
  10  -4   8      238.54      240.78     18.92 o
  11  -4   8      119.22      109.21      9.94 o
  12  -4   8       26.53       26.80      8.44 o
  13  -4   8      360.46      386.65     14.93 o
  14  -4   8      182.96      199.43     21.31 o
 -15  -3   8       10.08        9.05      7.71 o
 -14  -3   8       38.48       32.68      8.11 o
 -13  -3   8        5.54        8.98      6.90 o
 -12  -3   8        2.97        8.13      6.68 o
 -11  -3   8      764.31      781.09     15.39 o
 -10  -3   8       12.61       18.38      6.01 o
  -9  -3   8      108.59      102.71      6.73 o
  -8  -3   8       21.90       19.88      4.86 o
  -7  -3   8     1696.26     1595.45     22.76 o
  -6  -3   8       21.99       26.06      3.70 o
  -5  -3   8     1949.00     1948.73     13.35 o
  -4  -3   8       62.59       57.90      2.69 o
  -3  -3   8      188.74      205.12      3.64 o
  -2  -3   8      714.22      713.24      8.58 o
  -1  -3   8      379.87      395.79      4.29 o
   0  -3   8      341.60      335.48      3.69 o
   1  -3   8     1368.68     1360.83      7.79 o
   2  -3   8       39.76       40.64      2.31 o
   3  -3   8      581.32      646.09      8.47 o
   4  -3   8       18.13       18.81      2.79 o
   5  -3   8      657.89      652.08      6.83 o
   6  -3   8       65.69       60.51      3.70 o
   7  -3   8      567.58      527.81      7.83 o
   8  -3   8      835.49      829.70      8.84 o
   9  -3   8       33.37       34.83      3.89 o
  10  -3   8       76.69       74.25      4.57 o
  11  -3   8       44.17       35.87      4.54 o
  12  -3   8      272.28      281.74      8.58 o
  13  -3   8      185.03      182.23      6.95 o
  14  -3   8       22.31       21.14      5.49 o
 -15  -2   8      141.34      143.49     10.85 o
 -14  -2   8      345.77      320.25     12.28 o
 -13  -2   8       47.77       54.61      8.20 o
 -12  -2   8       95.79      104.28      8.14 o
 -11  -2   8       91.89       89.43      7.09 o
 -10  -2   8      616.36      594.25     12.64 o
  -9  -2   8       22.33       21.38      4.82 o
  -8  -2   8       70.12       59.91      4.13 o
  -7  -2   8        3.86        4.19      2.98 o
  -6  -2   8      261.18      255.12      5.06 o
  -5  -2   8      281.14      286.78      5.95 o
  -4  -2   8       84.35       78.36      3.71 o
  -3  -2   8      307.85      329.93      4.10 o
  -2  -2   8     7734.88     7632.62     26.56 o
  -1  -2   8       86.92       89.58      2.57 o
   0  -2   8      117.24      106.87      2.55 o
   1  -2   8      105.63      100.67      2.70 o
   2  -2   8     1940.22     2024.57     10.76 o
   3  -2   8      207.98      228.12      4.44 o
   4  -2   8      277.18      266.16      5.14 o
   5  -2   8      298.21      299.00      5.12 o
   6  -2   8       38.13       36.64      3.66 o
   7  -2   8      372.87      381.85      6.63 o
   8  -2   8     1970.61     1966.00     13.03 o
   9  -2   8      117.95      117.17      4.82 o
  10  -2   8      520.09      504.63      8.07 o
  11  -2   8      454.87      453.60      8.15 o
  12  -2   8        4.75        8.08      4.35 o
  13  -2   8      133.00      153.97      6.46 o
  14  -2   8      146.53      149.07      7.38 o
  15  -2   8       36.60       39.34      6.54 o
 -16  -1   8        4.12        3.35      8.49 o
 -15  -1   8       12.23       14.33      7.64 o
 -14  -1   8       17.57       16.45      7.15 o
 -13  -1   8       75.43       83.43      8.34 o
 -12  -1   8       20.65       15.56      5.97 o
 -11  -1   8      952.89      994.52     16.83 o
 -10  -1   8       31.59       29.47      4.48 o
  -9  -1   8       54.24       48.78      4.34 o
  -8  -1   8      103.82       99.93      4.81 o
  -7  -1   8       20.59       16.47      2.96 o
  -6  -1   8        2.07        2.07      3.11 o
  -5  -1   8      413.15      391.59      6.94 o
  -4  -1   8       81.86       72.37      3.29 o
  -3  -1   8      123.13      133.25      3.15 o
  -2  -1   8      646.93      664.41      5.30 o
  -1  -1   8     4420.81     4545.05     14.61 o
   0  -1   8      177.10      187.43      3.25 o
   1  -1   8     2590.96     2435.59      9.24 o
   2  -1   8      709.46      710.16      7.05 o
   3  -1   8      644.13      695.89      7.23 o
   4  -1   8      219.89      232.14      4.97 o
   5  -1   8      114.33      106.55      4.25 o
   6  -1   8      289.86      303.01      5.73 o
   7  -1   8      831.79      830.34      8.35 o
   8  -1   8      555.80      544.60      7.39 o
   9  -1   8        0.18        2.86      3.59 o
  10  -1   8      100.99       79.53      4.52 o
  11  -1   8        6.49        6.80      4.12 o
  12  -1   8       32.42       35.57      4.73 o
  13  -1   8       45.89       50.55      5.45 o
  14  -1   8        2.78        5.14      5.53 o
  15  -1   8       19.84       18.41      6.08 o
 -16   0   8      636.33      682.28     18.57 o
 -15   0   8        0.38        6.31      8.63 o
 -14   0   8      211.35      198.40     11.58 o
 -13   0   8        4.03        8.42      6.00 o
 -12   0   8      157.80      137.72      7.08 o
 -11   0   8      130.64      125.60      6.24 o
 -10   0   8        7.30        5.44      4.09 o
  -9   0   8      160.11      141.09      5.66 o
  -8   0   8      428.58      415.84      8.27 o
  -7   0   8       14.66       11.02      3.26 o
  -6   0   8      801.43      777.55      7.86 o
  -5   0   8       14.79       12.43      2.43 o
  -4   0   8       50.56       36.62      2.63 o
  -3   0   8     1101.82     1198.93      7.63 o
  -2   0   8      999.07     1026.71      7.96 o
  -1   0   8     2863.28     2943.46     10.28 o
   0   0   8        2.82        2.63      1.79 o
   1   0   8     1853.08     1830.77      8.87 o
   2   0   8     2060.97     2063.91     11.07 o
   3   0   8       90.23       81.02      3.82 o
   4   0   8    12690.36    12867.57     46.56 o
   5   0   8      523.13      539.14      6.78 o
   6   0   8      745.49      810.03      7.84 o
   7   0   8       28.89       31.27      3.31 o
   8   0   8      369.52      311.90      5.93 o
   9   0   8      379.42      357.23      6.68 o
  10   0   8       30.39       22.61      3.81 o
  11   0   8       53.38       60.39      4.76 o
  12   0   8        0.28        2.08      4.57 o
  13   0   8       45.27       44.29      5.82 o
  14   0   8      249.98      250.82      8.29 o
  15   0   8       12.70       15.66      6.21 o
 -16   1   8        4.05        6.45      8.77 o
 -15   1   8       12.17       14.60      7.96 o
 -14   1   8       17.52       18.74      6.33 o
 -13   1   8       74.59       72.86      6.85 o
 -12   1   8       20.60       21.99      4.65 o
 -11   1   8      955.15      983.90     12.78 o
 -10   1   8       31.08       25.02      4.56 o
  -9   1   8       55.03       46.96      4.44 o
  -8   1   8      102.18      109.76      5.75 o
  -7   1   8       21.25       17.40      2.76 o
  -6   1   8        1.97        1.79      2.41 o
  -5   1   8      409.07      376.97      4.74 o
  -4   1   8       82.66       76.75      2.58 o
  -3   1   8      120.85      127.43      3.77 o
  -2   1   8      641.25      658.86      4.82 o
  -1   1   8     4422.01     4520.97     16.04 o
   0   1   8      176.10      186.06      2.48 o
   1   1   8     2584.43     2437.64     11.73 o
   2   1   8      707.09      705.28      8.66 o
   3   1   8      645.55      708.71      9.28 o
   4   1   8      225.55      239.81      5.98 o
   5   1   8      108.91      109.91      3.62 o
   6   1   8      289.08      301.44      5.29 o
   7   1   8      824.63      840.57      7.30 o
   8   1   8      562.12      556.32      7.59 o
   9   1   8        0.15        4.71      3.70 o
  10   1   8      104.10       79.57      4.77 o
  11   1   8        7.60        4.00      4.18 o
  12   1   8       33.46       42.88      5.13 o
  13   1   8       43.65       45.83      5.46 o
  14   1   8        3.03        2.43      5.23 o
  15   1   8       18.69       23.28      6.36 o
 -15   2   8      141.44      145.10      9.40 o
 -14   2   8      348.06      334.23     12.45 o
 -13   2   8       47.95       57.03      6.28 o
 -12   2   8       95.71       96.88      6.28 o
 -11   2   8       92.26       88.49      5.73 o
 -10   2   8      620.36      604.86     11.33 o
  -9   2   8       22.31       18.80      4.32 o
  -8   2   8       72.07       63.40      4.67 o
  -7   2   8        4.04        4.94      3.03 o
  -6   2   8      263.63      263.24      4.39 o
  -5   2   8      284.41      299.22      4.07 o
  -4   2   8       84.06       75.34      2.58 o
  -3   2   8      311.23      335.99      4.43 o
  -2   2   8     7777.53     7690.97     24.49 o
  -1   2   8       84.63       85.66      2.23 o
   0   2   8      118.61      105.73      2.32 o
   1   2   8      103.94       99.10      2.46 o
   2   2   8     1948.59     2021.25     10.85 o
   3   2   8      204.30      235.60      6.04 o
   4   2   8      292.09      298.63      6.31 o
   5   2   8      301.33      298.81      4.36 o
   6   2   8       36.70       39.30      3.08 o
   7   2   8      373.14      383.47      5.47 o
   8   2   8     1976.04     1923.94     11.06 o
   9   2   8      117.67      111.55      4.90 o
  10   2   8      513.53      475.64      8.09 o
  11   2   8      455.52      464.63      8.33 o
  12   2   8        4.15        9.80      4.71 o
  13   2   8      131.12      133.62      6.57 o
  14   2   8      147.04      149.15      7.30 o
  15   2   8       36.99       40.00      6.42 o
 -15   3   8       10.04        6.57      7.13 o
 -14   3   8       38.32       43.94      7.34 o
 -13   3   8        4.21        5.13      5.44 o
 -12   3   8        3.01        8.67      5.21 o
 -11   3   8      767.07      793.99     11.94 o
 -10   3   8       12.34       11.57      4.57 o
  -9   3   8      108.93      104.96      5.39 o
  -8   3   8       23.12       17.30      3.55 o
  -7   3   8     1696.80     1631.45     12.58 o
  -6   3   8       22.23       20.19      3.11 o
  -5   3   8     1936.05     1969.74     12.25 o
  -4   3   8       62.39       58.75      2.72 o
  -3   3   8      186.55      204.25      3.44 o
  -2   3   8      714.89      723.40      7.15 o
  -1   3   8      379.66      395.17      3.78 o
   0   3   8      342.18      345.69      3.70 o
   1   3   8     1378.54     1374.11      6.81 o
   2   3   8       42.76       37.36      2.77 o
   3   3   8      581.26      629.40      6.26 o
   4   3   8       20.30       22.75      3.03 o
   5   3   8      662.66      660.98      6.54 o
   6   3   8       67.83       64.57      3.61 o
   7   3   8      572.71      537.45      6.70 o
   8   3   8      827.01      830.99      9.90 o
   9   3   8       34.25       40.66      4.04 o
  10   3   8       72.98       70.81      4.56 o
  11   3   8       46.37       42.16      4.57 o
  12   3   8      271.64      269.96      6.85 o
  13   3   8      184.93      170.17      7.00 o
  14   3   8       24.61       26.38      5.60 o
 -14   4   8       35.79       36.41      6.60 o
 -13   4   8       28.85       30.95      5.76 o
 -12   4   8       10.42       14.62      4.69 o
 -11   4   8       41.20       42.01      4.81 o
 -10   4   8      248.60      216.88      6.59 o
  -9   4   8       14.59        8.21      3.80 o
  -8   4   8      904.28      905.42     10.07 o
  -7   4   8        6.55        6.77      3.27 o
  -6   4   8      433.92      423.50      6.09 o
  -5   4   8       10.38       13.51      2.81 o
  -4   4   8      274.22      244.07      3.91 o
  -3   4   8      148.30      148.48      3.11 o
  -2   4   8     1919.95     1943.39     12.77 o
  -1   4   8      305.87      312.12      3.83 o
   0   4   8      210.58      233.66      4.33 o
   1   4   8      169.28      160.16      3.65 o
   2   4   8       30.58       31.36      2.82 o
   3   4   8      623.38      627.36      6.68 o
   4   4   8     1590.33     1669.10     11.52 o
   5   4   8      612.36      587.41      7.56 o
   6   4   8        0.02        2.38      3.80 o
   7   4   8       94.48       97.64      5.13 o
   8   4   8      342.20      348.20      7.49 o
   9   4   8      102.96       85.30      6.00 o
  10   4   8      228.66      211.48      7.90 o
  11   4   8      117.39      113.88      7.33 o
  12   4   8       25.58       26.07      5.78 o
  13   4   8      356.16      366.80     11.25 o
  14   4   8      182.87      189.04      9.90 o
 -13   5   8      145.10      152.07      8.60 o
 -12   5   8       30.76       27.20      6.35 o
 -11   5   8      531.68      552.77     17.28 o
 -10   5   8       13.12       13.51      5.19 o
  -9   5   8       19.74       16.00      5.21 o
  -8   5   8        7.52       10.54      4.81 o
  -7   5   8      126.30      116.20      5.79 o
  -6   5   8        4.02        8.32      3.72 o
  -5   5   8      421.50      440.81      7.49 o
  -4   5   8      156.63      152.62      4.72 o
  -3   5   8       13.97       17.30      3.24 o
  -2   5   8      611.80      612.03      6.57 o
  -1   5   8     1936.62     1968.68     10.26 o
   0   5   8      296.87      290.96      4.84 o
   1   5   8      294.87      287.43      5.05 o
   2   5   8      408.77      404.56      5.12 o
   3   5   8      262.95      258.12      4.98 o
   4   5   8        7.35       10.28      3.26 o
   5   5   8      156.70      145.30      4.84 o
   6   5   8      437.59      425.30      7.29 o
   7   5   8     1141.27     1144.23     11.36 o
   8   5   8       63.27       64.07      4.97 o
   9   5   8       14.69       13.40      4.97 o
  10   5   8       12.16       13.35      6.27 o
  11   5   8       53.91       57.01      7.19 o
  12   5   8        5.21        4.93      7.10 o
  13   5   8        0.39        5.79      8.41 o
 -12   6   8       11.02       20.71      6.52 o
 -11   6   8       96.07       97.48      7.30 o
 -10   6   8      191.56      198.56      8.52 o
  -9   6   8       15.06       18.11      5.57 o
  -8   6   8      197.35      188.88      7.25 o
  -7   6   8        4.82        6.61      4.63 o
  -6   6   8       42.56       27.73      4.14 o
  -5   6   8        0.71        0.97      3.78 o
  -4   6   8       10.81       10.83      3.60 o
  -3   6   8       24.95       20.98      3.63 o
  -2   6   8      724.21      751.31      8.78 o
  -1   6   8       10.05        9.06      2.81 o
   0   6   8       76.69       78.22      3.85 o
   1   6   8       45.84       48.07      3.57 o
   2   6   8       60.33       58.11      3.45 o
   3   6   8      144.98      141.58      5.30 o
   4   6   8      582.72      579.20      8.93 o
   5   6   8      148.41      144.38      4.99 o
   6   6   8      122.75      108.88      5.11 o
   7   6   8      151.16      157.70      6.30 o
   8   6   8       63.42       63.14      5.60 o
   9   6   8      113.30      116.53      6.45 o
  10   6   8      153.50      156.27      8.15 o
  11   6   8       29.78       29.05      6.43 o
  12   6   8       33.79       39.87      7.06 o
 -11   7   8      517.13      576.54     17.77 o
 -10   7   8        9.42       13.15      8.87 o
  -9   7   8       14.13       17.93      8.64 o
  -8   7   8        7.55        8.24      8.13 o
  -7   7   8      295.79      284.56     12.09 o
  -6   7   8       13.89       16.74      4.39 o
  -5   7   8      170.85      175.78      6.03 o
  -4   7   8      119.60      120.56      5.11 o
  -3   7   8       71.03       59.28      4.31 o
  -2   7   8       70.20       68.55      4.45 o
  -1   7   8      191.59      174.18      5.45 o
   0   7   8        4.45        2.67      3.34 o
   1   7   8      673.77      686.34      8.22 o
   2   7   8       93.70       90.18      4.59 o
   3   7   8        2.92        4.59      3.93 o
   4   7   8       31.16       32.69      4.44 o
   5   7   8      123.08      113.09      5.68 o
   6   7   8       15.26       13.29      4.23 o
   7   7   8      283.42      277.27      7.43 o
   8   7   8       54.78       56.60      5.54 o
   9   7   8       21.83       22.37      5.62 o
  10   7   8        0.77        5.06      6.10 o
  -8   8   8      106.88      117.54     11.74 o
  -7   8   8       14.89       13.47      8.89 o
  -6   8   8        1.06        3.72      8.96 o
  -5   8   8        0.24        3.21     10.20 o
  -4   8   8       55.71       64.45      7.75 o
  -3   8   8       27.99       32.86      7.06 o
  -2   8   8      387.48      378.34     11.39 o
  -1   8   8       11.02        8.37      7.53 o
   0   8   8       36.05       32.27      7.96 o
   1   8   8       32.82       41.93      9.68 o
   2   8   8       78.20       83.42     10.65 o
   3   8   8       78.02       67.22     10.31 o
   4   8   8      124.49      112.45     11.45 o
   5   8   8       84.95       78.29     10.66 o
   6   8   8       14.54       13.93      9.84 o
   7   8   8      111.43       96.98     12.58 o
   8   8   8      135.28      133.44     11.00 o
  -5   9   8      539.91      602.63     17.57 o
  -4   9   8       56.06       60.26      8.34 o
  -3   9   8      126.27      134.49     11.06 o
  -2   9   8      124.79      113.78     12.57 o
  -1   9   8      161.03      158.15     16.51 o
   0   9   8       17.42        8.98     15.71 o
   1   9   8      120.54      130.64     12.35 o
   2   9   8        9.33       16.27     10.17 o
   3   9   8      103.03       94.47     12.67 o
   4   9   8       14.00       19.61     10.95 o
   3  -9   9       39.30       26.61     16.99 o
   4  -9   9       36.42       40.40     18.92 o
  -1  -8   9       91.05       88.17     15.07 o
   0  -8   9      199.23      200.06     17.95 o
   1  -8   9       27.46       30.55      9.68 o
   2  -8   9      165.79      154.85     18.92 o
   3  -8   9       36.25       34.95     16.99 o
   4  -8   9      246.56      239.81     22.44 o
   5  -8   9        1.78       -5.45     17.31 o
   6  -8   9      263.13      278.61     24.37 o
   7  -8   9       74.56       86.88     21.48 o
  -6  -7   9       30.76       25.97     10.90 o
  -5  -7   9       45.86       47.13     11.22 o
  -4  -7   9        7.58       11.86      9.94 o
  -3  -7   9      174.53      180.50     14.11 o
  -2  -7   9       58.72       57.39     10.90 o
  -1  -7   9      115.38      122.27      9.77 o
   0  -7   9       99.97       88.59      7.92 o
   1  -7   9     1020.59     1062.95     31.86 o
   2  -7   9       17.11       12.19      6.50 o
   3  -7   9       14.77        8.95      8.78 o
   4  -7   9       43.18       35.16      9.54 o
   5  -7   9        2.45       -7.69     16.03 o
   6  -7   9       85.16       65.40     16.99 o
   7  -7   9      150.84      183.71     17.63 o
   8  -7   9       52.08       76.63     15.71 o
   9  -7   9       15.38       16.97     12.09 o
  10  -7   9        0.47        4.13     11.76 o
 -12  -6   9      183.95      197.41     20.04 o
 -11  -6   9        0.85        6.88      8.94 o
 -10  -6   9      171.07      171.09     11.78 o
  -9  -6   9        1.93        1.28      7.71 o
  -8  -6   9       75.53       67.01      8.61 o
  -7  -6   9       22.63       31.74     10.90 o
  -6  -6   9       34.50       36.87     10.26 o
  -5  -6   9       17.21       36.23      9.94 o
  -4  -6   9      353.93      364.21     17.63 o
  -3  -6   9       64.42       51.94     10.58 o
  -2  -6   9      935.57      930.97     40.24 o
  -1  -6   9       74.45       59.39      8.22 o
   0  -6   9       96.39       91.60     10.18 o
   1  -6   9      414.91      389.13     11.15 o
   2  -6   9       74.50       70.99      7.28 o
   3  -6   9      288.30      279.13     16.43 o
   4  -6   9      680.28      671.24     29.82 o
   5  -6   9      232.79      217.05     20.52 o
   8  -6   9      196.79      193.01     18.27 o
   9  -6   9      146.54      144.29     13.74 o
  10  -6   9      108.30       99.27     13.28 o
  11  -6   9       14.39       23.32     16.83 o
 -13  -5   9       41.09       45.00     10.20 o
 -12  -5   9      123.51      133.04     11.89 o
 -11  -5   9      252.54      241.88     13.26 o
 -10  -5   9       70.68       70.15     11.70 o
  -9  -5   9      346.53      350.57     14.05 o
  -8  -5   9       51.85       45.02      7.82 o
  -7  -5   9      178.09      206.79     15.07 o
  -6  -5   9       19.12       10.26     10.26 o
  -5  -5   9     2024.73     2006.69     35.91 o
  -4  -5   9      106.29       99.27      8.44 o
  -3  -5   9      389.49      377.41     26.29 o
  -2  -5   9       27.17       30.45      7.21 o
  -1  -5   9      178.03      175.45      9.84 o
   0  -5   9        3.36        6.21      5.91 o
   1  -5   9      511.37      489.24     11.27 o
   2  -5   9      122.55      114.29      7.73 o
   3  -5   9      158.25      147.82     15.55 o
   4  -5   9      129.37      126.97      9.91 o
   5  -5   9      746.88      752.29     20.52 o
   6  -5   9      537.26      550.20     16.17 o
   7  -5   9      677.87      770.74     29.82 o
   8  -5   9        4.60        3.91      9.30 o
   9  -5   9       13.82       17.61     10.09 o
  10  -5   9       27.80       27.08     11.68 o
  11  -5   9       39.40       46.30     16.03 o
  12  -5   9       59.47       76.72     13.14 o
 -14  -4   9       88.60       86.53      9.45 o
 -13  -4   9        7.56        8.12      7.32 o
 -12  -4   9      214.55      207.25     10.18 o
 -11  -4   9       12.39       15.33      6.03 o
 -10  -4   9        3.86        8.09      5.77 o
  -9  -4   9       20.53       22.72      5.82 o
  -8  -4   9      964.48      941.75     14.79 o
  -7  -4   9       36.10       31.81      6.32 o
  -6  -4   9       59.64       54.76      6.05 o
  -5  -4   9      359.08      348.93      8.36 o
  -4  -4   9      996.08     1031.59     10.23 o
  -3  -4   9     1068.80     1055.95     12.83 o
  -2  -4   9      772.27      787.50      8.98 o
  -1  -4   9      290.79      297.48      7.09 o
   0  -4   9      813.45      823.12     14.10 o
   1  -4   9       76.65       67.11      6.79 o
   2  -4   9      190.23      174.38     10.04 o
   3  -4   9       59.03       59.00      8.63 o
   4  -4   9      529.57      534.47     14.79 o
   5  -4   9      286.14      287.18     11.76 o
   6  -4   9      350.68      327.83     17.15 o
   7  -4   9       44.15       43.39      8.35 o
   8  -4   9      193.76      186.36     12.11 o
   9  -4   9      302.31      296.03     18.11 o
  10  -4   9      357.03      359.53     15.37 o
  11  -4   9        9.07        4.02      9.47 o
  12  -4   9      273.50      266.89     15.97 o
  13  -4   9       53.94       62.10     13.23 o
 -15  -3   9        0.56        2.40      8.56 o
 -14  -3   9      107.78      111.17      9.32 o
 -13  -3   9      190.46      184.59     10.45 o
 -12  -3   9        3.99        3.54      6.78 o
 -11  -3   9      937.46      921.66     16.80 o
 -10  -3   9        8.56       12.90      6.03 o
  -9  -3   9      152.92      145.95      9.76 o
  -8  -3   9      117.84      115.56      6.63 o
  -7  -3   9      281.66      265.99      6.69 o
  -6  -3   9      198.72      198.05      5.65 o
  -5  -3   9     1357.90     1342.91     11.63 o
  -4  -3   9       14.46       13.93      3.80 o
  -3  -3   9     2474.29     2483.38     11.16 o
  -2  -3   9      151.97      144.42      3.48 o
  -1  -3   9     1761.69     1799.50     14.08 o
   0  -3   9      142.58      145.12      3.15 o
   1  -3   9      630.22      601.14      5.68 o
   2  -3   9      175.04      175.10      3.36 o
   3  -3   9      662.11      686.43      7.00 o
   4  -3   9       74.25       66.13      4.27 o
   5  -3   9      198.87      195.07      5.20 o
   6  -3   9       40.78       35.51      4.43 o
   7  -3   9      845.26      863.42      9.80 o
   8  -3   9      198.38      177.49      5.36 o
   9  -3   9       61.53       56.29      4.43 o
  10  -3   9       91.19       91.40      4.87 o
  11  -3   9       75.72       79.92      5.20 o
  12  -3   9      479.50      510.53      9.27 o
  13  -3   9      236.84      229.58      7.52 o
  14  -3   9       38.44       45.21     10.39 o
 -15  -2   9       12.55       12.12      8.18 o
 -14  -2   9      268.56      245.28     11.72 o
 -13  -2   9       68.37       68.79      8.68 o
 -12  -2   9       19.29       24.21      6.46 o
 -11  -2   9        5.01        7.24      5.86 o
 -10  -2   9       11.17       14.05      5.80 o
  -9  -2   9       15.10       15.03      4.46 o
  -8  -2   9     1203.49     1151.70     14.58 o
  -7  -2   9       40.30       45.35      3.75 o
  -6  -2   9     1036.53     1008.85     11.08 o
  -5  -2   9      114.60      110.61      3.89 o
  -4  -2   9     1134.58     1141.86     10.38 o
  -3  -2   9      399.45      405.11      4.75 o
  -2  -2   9     1353.48     1359.16      7.51 o
  -1  -2   9       63.84       64.29      2.56 o
   0  -2   9      328.38      325.12      5.61 o
   1  -2   9       56.97       56.74      2.71 o
   2  -2   9     1305.88     1220.05     13.36 o
   3  -2   9      920.67      942.84      9.53 o
   4  -2   9      505.59      506.75      6.88 o
   5  -2   9      356.06      353.51      7.87 o
   6  -2   9     2210.48     2115.55     14.18 o
   7  -2   9      649.42      608.23      8.72 o
   8  -2   9      251.12      261.67      5.76 o
   9  -2   9      295.42      290.91      6.32 o
  10  -2   9      590.37      590.88      8.75 o
  11  -2   9       10.63       11.18      4.22 o
  12  -2   9       89.09       86.79      5.49 o
  13  -2   9       14.58       14.54      5.02 o
  14  -2   9       77.22       79.81      6.66 o
 -15  -1   9      107.80      104.97     10.11 o
 -14  -1   9       58.25       60.26      8.08 o
 -13  -1   9      112.88       98.53      8.67 o
 -12  -1   9       28.15       22.57      6.20 o
 -11  -1   9      952.05      964.95     14.50 o
 -10  -1   9       34.04       30.88      4.33 o
  -9  -1   9      312.96      279.10      6.63 o
  -8  -1   9       26.66       26.90      3.81 o
  -7  -1   9      201.16      196.74      4.98 o
  -6  -1   9      231.19      222.10      5.23 o
  -5  -1   9     1862.33     1851.83     12.06 o
  -4  -1   9      153.01      149.67      4.39 o
  -3  -1   9     1381.47     1428.96      9.85 o
  -2  -1   9      491.21      536.51      5.59 o
  -1  -1   9      211.90      223.77      3.62 o
   0  -1   9      550.89      550.78      5.13 o
   1  -1   9     2197.83     2179.76      8.45 o
   2  -1   9       87.19       91.76      3.77 o
   3  -1   9      292.28      309.55      5.48 o
   4  -1   9      326.98      340.04      7.52 o
   5  -1   9     1084.59     1123.27     11.58 o
   6  -1   9      577.52      588.11      8.31 o
   7  -1   9     2389.18     2315.97     13.73 o
   8  -1   9        6.19        4.56      3.28 o
   9  -1   9       14.05       15.38      3.76 o
  10  -1   9       54.46       46.98      4.38 o
  11  -1   9       36.33       33.02      4.26 o
  12  -1   9       82.43       85.73      5.32 o
  13  -1   9      103.87      104.21      6.24 o
  14  -1   9        6.91        2.69      5.80 o
  15  -1   9      307.61      324.30     10.66 o
 -15   0   9       11.42       13.14      7.58 o
 -14   0   9      131.29      116.04      9.62 o
 -13   0   9       50.14       54.54      8.39 o
 -12   0   9     1155.10     1159.58     14.17 o
 -11   0   9        0.84        1.59      4.86 o
 -10   0   9      327.31      334.12      9.04 o
  -9   0   9       30.00       25.82      4.49 o
  -8   0   9     1082.39     1083.11     11.26 o
  -7   0   9        0.51        1.68      3.43 o
  -6   0   9     2113.69     2146.78     13.41 o
  -5   0   9       86.22       85.74      3.45 o
  -4   0   9     1023.05      959.64      8.07 o
  -3   0   9      452.98      483.70      5.17 o
  -2   0   9     1198.53     1218.01      7.44 o
  -1   0   9     1111.47     1130.64      8.48 o
   0   0   9     3917.43     3866.82     11.69 o
   1   0   9      168.37      155.77      3.52 o
   2   0   9       72.07       44.19      3.36 o
   3   0   9      828.78      827.74      8.64 o
   4   0   9      676.37      662.93      9.06 o
   5   0   9      643.87      659.34      9.47 o
   6   0   9      182.65      156.81      4.65 o
   7   0   9       75.87       69.89      3.84 o
   8   0   9     1384.85     1433.88     11.48 o
   9   0   9      756.44      827.11      9.43 o
  10   0   9      221.01      206.96      5.98 o
  11   0   9       39.32       35.48      4.43 o
  12   0   9      238.48      247.52      7.77 o
  13   0   9      273.80      288.89      8.63 o
  14   0   9       16.11       17.45      5.40 o
  15   0   9       75.22       90.40      7.32 o
 -15   1   9      110.39      117.75     10.94 o
 -14   1   9       58.18       53.54      7.02 o
 -13   1   9      111.74      107.14      6.75 o
 -12   1   9       28.06       35.32      4.96 o
 -11   1   9      962.13      999.43     14.73 o
 -10   1   9       33.97       33.13      4.49 o
  -9   1   9      311.25      292.15      6.12 o
  -8   1   9       26.57       26.08      3.42 o
  -7   1   9      201.70      193.26      4.61 o
  -6   1   9      236.81      233.58      4.33 o
  -5   1   9     1850.72     1836.00     12.50 o
  -4   1   9      154.07      153.46      3.24 o
  -3   1   9     1386.41     1433.45      9.25 o
  -2   1   9      493.46      532.95      4.35 o
  -1   1   9      216.28      232.56      3.61 o
   0   1   9      546.50      545.36      6.06 o
   1   1   9     2193.70     2178.66     15.84 o
   2   1   9       86.07       87.69      2.40 o
   3   1   9      290.40      309.37      6.18 o
   4   1   9      326.08      330.92      9.52 o
   5   1   9     1077.94     1123.96     13.53 o
   6   1   9      572.90      586.50      6.37 o
   7   1   9     2397.33     2331.20     14.36 o
   8   1   9        5.88        3.18      3.60 o
   9   1   9       17.48       22.27      3.90 o
  10   1   9       53.91       48.75      4.58 o
  11   1   9       37.18       34.41      4.39 o
  12   1   9       79.09       75.81      5.81 o
  13   1   9      105.11      104.77      6.68 o
  14   1   9        7.09        5.40      5.67 o
  15   1   9      310.50      343.49     10.04 o
 -15   2   9       12.63       13.44      7.22 o
 -14   2   9      268.16      269.71     10.50 o
 -13   2   9       68.42       67.14      6.58 o
 -12   2   9       17.48       19.78      5.12 o
 -11   2   9        4.62        4.97      4.58 o
 -10   2   9       12.26       14.74      4.57 o
  -9   2   9       14.90       17.53      4.18 o
  -8   2   9     1202.01     1170.24     12.11 o
  -7   2   9       39.87       43.89      3.41 o
  -6   2   9     1029.27     1010.47      7.50 o
  -5   2   9      115.75      112.65      3.14 o
  -4   2   9     1130.59     1147.90      7.10 o
  -3   2   9      394.07      396.78      4.66 o
  -2   2   9     1334.50     1342.23      7.38 o
  -1   2   9       63.63       61.82      2.41 o
   0   2   9      313.89      311.87      3.71 o
   1   2   9       59.93       58.70      2.37 o
   2   2   9     1303.63     1220.77      8.22 o
   3   2   9      929.80      942.36     16.06 o
   4   2   9      498.74      478.89      8.69 o
   5   2   9      355.76      362.56      5.62 o
   6   2   9     2210.88     2133.61     11.43 o
   7   2   9      650.53      623.75      7.01 o
   8   2   9      255.61      258.69      5.66 o
   9   2   9      291.23      290.38      6.45 o
  10   2   9      589.97      581.23      8.95 o
  11   2   9       10.41       11.10      4.25 o
  12   2   9       90.14       92.56      6.13 o
  13   2   9       15.25       17.55      5.31 o
  14   2   9       76.63       97.95      7.15 o
 -15   3   9        0.58        9.38      7.60 o
 -14   3   9      107.69      106.47      7.40 o
 -13   3   9      189.83      181.31      8.08 o
 -12   3   9        4.09        8.10      5.29 o
 -11   3   9      941.28      954.14     21.67 o
 -10   3   9        8.43       11.24      4.59 o
  -9   3   9      147.19      133.81      5.32 o
  -8   3   9      117.87      123.61      4.79 o
  -7   3   9      278.09      264.32      5.42 o
  -6   3   9      196.33      200.13      4.44 o
  -5   3   9     1365.48     1359.08      9.04 o
  -4   3   9       14.55       13.16      2.34 o
  -3   3   9     2481.55     2504.93     13.93 o
  -2   3   9      153.33      137.51      2.65 o
  -1   3   9     1759.20     1780.80      8.42 o
   0   3   9      143.97      144.66      2.96 o
   1   3   9      623.26      596.35      4.94 o
   2   3   9      174.67      170.03      3.51 o
   3   3   9      671.15      671.06      7.22 o
   4   3   9       75.83       73.57      4.36 o
   5   3   9      206.38      200.77      4.87 o
   6   3   9       37.92       32.54      3.31 o
   7   3   9      847.37      844.22      8.21 o
   8   3   9      197.40      186.81      5.37 o
   9   3   9       55.27       50.33      4.37 o
  10   3   9       93.32       93.37      4.71 o
  11   3   9       73.55       78.33      4.95 o
  12   3   9      476.61      499.06     10.00 o
  13   3   9      235.92      234.06      7.85 o
  14   3   9       38.45       38.77      6.11 o
 -14   4   9       89.20       85.06      6.86 o
 -13   4   9        7.49       11.66      5.41 o
 -12   4   9      216.41      219.56      7.27 o
 -11   4   9       12.23       13.58      4.35 o
 -10   4   9        4.30        5.02      4.25 o
  -9   4   9       19.58       19.07      4.07 o
  -8   4   9      968.87      995.12     10.63 o
  -7   4   9       36.38       35.01      3.43 o
  -6   4   9       60.01       59.51      3.48 o
  -5   4   9      357.70      351.58      5.01 o
  -4   4   9      993.05     1052.76      7.20 o
  -3   4   9     1068.61     1056.82      6.75 o
  -2   4   9      773.13      778.49      7.05 o
  -1   4   9      292.12      301.55      4.64 o
   0   4   9      822.25      825.56      6.91 o
   1   4   9       74.11       65.86      3.15 o
   2   4   9      193.43      180.98      4.17 o
   3   4   9       65.03       61.61      3.83 o
   4   4   9      522.75      503.27      7.76 o
   5   4   9      288.23      292.56      5.99 o
   6   4   9      342.62      314.42      6.78 o
   7   4   9       43.01       39.31      4.29 o
   8   4   9      195.63      188.15      6.44 o
   9   4   9      304.93      297.05      8.63 o
  10   4   9      360.56      334.25      9.19 o
  11   4   9        8.68        7.96      5.83 o
  12   4   9      280.85      298.55     15.21 o
  13   4   9       55.61       63.12      8.06 o
 -13   5   9       42.17       57.88      7.21 o
 -12   5   9      123.11      117.88      7.71 o
 -11   5   9      255.45      242.70      8.90 o
 -10   5   9       70.41       69.73      6.13 o
  -9   5   9      349.05      352.09     10.78 o
  -8   5   9       50.75       48.70      5.31 o
  -7   5   9      177.94      170.57      5.95 o
  -6   5   9       17.74       22.48      4.18 o
  -5   5   9     2022.08     2037.87     20.90 o
  -4   5   9      105.88      102.12      4.14 o
  -3   5   9      396.23      370.41      8.80 o
  -2   5   9       29.10       27.79      3.04 o
  -1   5   9      179.82      176.60      4.07 o
   0   5   9        3.97        8.34      2.94 o
   1   5   9      510.49      495.03      6.79 o
   2   5   9      122.73      115.02      3.74 o
   3   5   9      154.85      148.59      4.28 o
   4   5   9      130.67      118.99      4.67 o
   5   5   9      742.89      740.41      8.42 o
   6   5   9      536.32      568.38      8.38 o
   7   5   9      686.80      716.54      9.50 o
   8   5   9        4.37        5.71      4.08 o
   9   5   9       16.84       16.08      5.27 o
  10   5   9       27.53       30.52      6.87 o
  11   5   9       39.43       36.48      7.46 o
  12   5   9       57.69       52.95      8.44 o
 -12   6   9      179.06      192.33      9.06 o
 -11   6   9        0.73        5.14      6.09 o
 -10   6   9      171.05      168.55      8.11 o
  -9   6   9        1.95        5.44      5.75 o
  -8   6   9       73.79       71.80      6.04 o
  -7   6   9       22.38       23.82      5.02 o
  -6   6   9       39.52       35.45      4.48 o
  -5   6   9       16.41       21.70      3.91 o
  -4   6   9      354.42      368.36      6.99 o
  -3   6   9       62.37       51.86      4.04 o
  -2   6   9      935.97      946.43      9.13 o
  -1   6   9       74.65       71.09      3.48 o
   0   6   9       96.56       96.04      4.13 o
   1   6   9      418.61      400.88      7.07 o
   2   6   9       77.75       74.23      4.24 o
   3   6   9      289.17      279.50      7.07 o
   4   6   9      678.06      671.09      8.98 o
   5   6   9      232.68      215.32      6.41 o
   6   6   9     1111.99     1118.95     11.84 o
   7   6   9       22.94       26.23      4.76 o
   8   6   9      195.12      186.67      7.07 o
   9   6   9      145.76      138.77      7.51 o
  10   6   9      110.40      113.79      7.87 o
  11   6   9       13.84       14.98      6.47 o
 -10   7   9       14.67       31.61      9.58 o
  -9   7   9      252.17      271.16     13.15 o
  -8   7   9       19.06       18.57      8.49 o
  -7   7   9       11.97       16.16      5.69 o
  -6   7   9       31.24       32.80      4.93 o
  -5   7   9       47.72       50.20      4.85 o
  -4   7   9        7.42        9.12      3.94 o
  -3   7   9      176.82      182.17      5.76 o
  -2   7   9       60.53       55.67      4.54 o
  -1   7   9      115.14      111.95      5.38 o
   0   7   9       98.51       97.15      4.53 o
   1   7   9     1025.08     1049.65     10.19 o
   2   7   9       17.24       18.15      3.92 o
   3   7   9       17.70       17.18      4.31 o
   4   7   9       43.26       41.72      4.69 o
   5   7   9        3.19        6.55      4.70 o
   6   7   9       83.16       76.39      5.80 o
   7   7   9      151.59      150.62      6.55 o
   8   7   9       51.59       52.93      5.53 o
   9   7   9       17.54       16.96      5.76 o
  10   7   9        0.31        3.95      6.24 o
  -8   8   9      300.77      328.70     19.44 o
  -7   8   9        8.30       11.70      9.07 o
  -6   8   9      106.63       94.95     10.02 o
  -5   8   9       82.36       75.37      9.81 o
  -4   8   9      234.38      246.22     10.13 o
  -3   8   9      236.22      255.87     10.28 o
  -2   8   9      297.35      292.19     10.48 o
  -1   8   9       91.06       93.22      9.24 o
   0   8   9      202.29      198.35     10.45 o
   1   8   9       27.95       27.73      9.29 o
   2   8   9      167.38      158.93     12.05 o
   3   8   9       33.07       31.21      9.39 o
   4   8   9      246.10      218.81     13.83 o
   5   8   9        1.81        1.54      9.94 o
   6   8   9      260.45      245.40     18.60 o
   7   8   9       73.70       64.52     11.73 o
  -4   9   9       13.97       22.19      7.95 o
  -3   9   9      231.83      254.58     15.64 o
  -2   9   9       10.46       14.98     11.14 o
  -1   9   9       13.07       20.37     11.33 o
   0   9   9       32.08       37.83     14.43 o
   1   9   9       10.55       17.09     10.50 o
   2   9   9        2.85        5.88      9.84 o
   3   9   9       35.19       32.97     10.42 o
   4   9   9       37.58       42.16     11.18 o
  -2  -9  10       65.37       75.66     17.31 o
  -1  -9  10      318.85      301.69     23.40 o
  -2  -8  10       56.83       42.64     15.07 o
  -1  -8  10       36.88       49.05     15.39 o
   0  -8  10       15.03        7.69     12.82 o
   1  -8  10        7.02        3.34      9.68 o
   2  -8  10      200.02      190.76     19.88 o
   3  -8  10      114.26      127.28     20.20 o
   4  -8  10        5.97       -8.34     16.99 o
   5  -8  10       75.03       68.61     19.56 o
   6  -8  10       67.28       50.98     19.56 o
   7  -8  10       26.48       39.76     21.16 o
  -8  -7  10        6.11       -1.12      8.16 o
  -7  -7  10      111.62      119.91     14.43 o
  -6  -7  10       64.93       77.59     12.50 o
  -5  -7  10       51.76       33.66     11.22 o
  -4  -7  10       77.12       81.43     12.50 o
  -3  -7  10      301.06      277.97     17.31 o
  -2  -7  10       51.98       54.50     12.18 o
  -1  -7  10      660.33      665.78     20.00 o
   0  -7  10      130.08      122.84      9.99 o
   1  -7  10      443.26      428.65     12.60 o
   2  -7  10       16.58       20.09      7.20 o
   3  -7  10        2.78        1.91      6.91 o
   4  -7  10       38.70       37.87     10.07 o
   5  -7  10      524.82      543.06     18.76 o
   6  -7  10       83.16       71.17     17.63 o
   7  -7  10      104.16      112.96     12.83 o
   8  -7  10       36.71       29.94     11.96 o
   9  -7  10        4.48       14.95     11.86 o
 -12  -6  10      101.96      103.08     12.57 o
 -11  -6  10       68.87       59.67     11.21 o
 -10  -6  10      946.81     1015.26     23.35 o
  -9  -6  10       12.65       11.88      8.05 o
  -8  -6  10       12.48       14.73      8.05 o
  -7  -6  10       45.52       40.08     11.86 o
  -6  -6  10       29.14       22.44     10.90 o
  -5  -6  10        8.10       18.92     10.58 o
  -4  -6  10      215.98      234.04     15.71 o
  -3  -6  10      208.81      190.76     14.75 o
  -2  -6  10       93.73       80.40      8.90 o
  -1  -6  10       42.90       42.45      6.72 o
   0  -6  10      168.62      157.80      8.55 o
   1  -6  10       51.26       52.08      7.11 o
   2  -6  10     1067.88     1110.65     24.77 o
   3  -6  10      428.00      444.93     12.41 o
   4  -6  10      145.26      131.51     11.48 o
   5  -6  10      375.28      359.72     23.40 o
   6  -6  10      166.23      141.71     18.27 o
   7  -6  10      143.64      134.33     18.27 o
   8  -6  10      467.35      465.55     18.03 o
   9  -6  10       28.39       23.80     13.47 o
  10  -6  10       18.37       16.18     12.09 o
  11  -6  10        2.39        4.54     11.91 o
 -13  -5  10      287.32      299.90     16.21 o
 -12  -5  10        5.59        1.53     10.07 o
 -11  -5  10       43.06       47.45     10.43 o
 -10  -5  10       21.81       25.09      8.94 o
  -9  -5  10       49.02       45.42      8.25 o
  -8  -5  10       40.19       40.92      7.70 o
  -7  -5  10      519.62      517.46     21.80 o
  -6  -5  10      100.76       95.54     12.18 o
  -5  -5  10       11.01        8.34      9.94 o
  -4  -5  10      207.60      190.05     10.40 o
  -3  -5  10       46.82       51.15      7.93 o
  -2  -5  10        1.56        1.58      6.85 o
  -1  -5  10      389.26      389.93     10.78 o
   0  -5  10      714.69      696.52     13.50 o
   1  -5  10      135.77      119.35      7.69 o
   2  -5  10      112.89      102.96      7.52 o
   3  -5  10      339.10      304.81     17.79 o
   4  -5  10       56.80       45.79      9.24 o
   5  -5  10     1450.24     1490.54     24.65 o
   6  -5  10      107.42      112.79     10.22 o
   7  -5  10       27.17       21.48     15.71 o
   8  -5  10        5.75       11.00      9.55 o
   9  -5  10       32.75       30.21      9.81 o
  10  -5  10       50.60       38.63     11.44 o
  11  -5  10       94.83      100.80     13.17 o
  12  -5  10        7.59        0.11     12.19 o
 -14  -4  10        3.97        3.05      9.29 o
 -13  -4  10       18.88       18.29      9.45 o
 -12  -4  10       18.32       19.37      7.42 o
 -11  -4  10       20.69       17.86      6.72 o
 -10  -4  10      338.71      339.84     17.91 o
  -9  -4  10       73.67       66.94      6.84 o
  -8  -4  10      381.50      345.57      9.99 o
  -7  -4  10      101.50       99.08      7.69 o
  -6  -4  10       99.26       75.66     11.86 o
  -5  -4  10      184.07      184.36     10.51 o
  -4  -4  10     4033.09     4101.67     46.05 o
  -3  -4  10       29.33       19.64      5.29 o
  -2  -4  10      405.35      386.11     13.32 o
  -1  -4  10       94.41       88.44      5.34 o
   0  -4  10      141.32      136.23      7.76 o
   1  -4  10      193.78      180.92      8.40 o
   2  -4  10      650.14      672.39     12.99 o
   3  -4  10      278.86      247.18     12.09 o
   4  -4  10       60.04       48.64      8.62 o
   5  -4  10      156.54      147.07     10.77 o
   6  -4  10      127.73      125.80     10.58 o
   7  -4  10       73.42       69.88     15.07 o
   8  -4  10      779.94      792.58     20.31 o
   9  -4  10      420.61      439.62     19.08 o
  10  -4  10      145.37      134.96     12.69 o
  11  -4  10      210.15      206.76     14.94 o
  12  -4  10      101.78      122.51     14.03 o
  13  -4  10       86.93       80.69     13.23 o
 -14  -3  10        9.28       13.68      8.22 o
 -13  -3  10      456.26      460.41     14.08 o
 -12  -3  10       34.00       42.30      7.15 o
 -11  -3  10      188.09      190.56      9.24 o
 -10  -3  10        1.01        8.33      5.99 o
  -9  -3  10      514.66      481.84     11.51 o
  -8  -3  10       15.54       18.11      4.45 o
  -7  -3  10     1180.53     1165.09     12.51 o
  -6  -3  10      463.33      426.21      7.83 o
  -5  -3  10      130.92      112.13      4.86 o
  -4  -3  10      452.01      451.99     10.48 o
  -3  -3  10      977.49      953.07      7.72 o
  -2  -3  10      614.58      626.28      7.56 o
  -1  -3  10     2370.60     2343.15     13.19 o
   0  -3  10       59.74       55.14      2.72 o
   1  -3  10      660.23      673.61      5.68 o
   2  -3  10      104.49      106.40      3.17 o
   3  -3  10      305.23      319.30      7.47 o
   4  -3  10      349.20      342.82      6.02 o
   5  -3  10     1048.30     1015.32      9.91 o
   6  -3  10      101.28      100.41      4.63 o
   7  -3  10       12.21       14.19      3.59 o
   8  -3  10      232.71      206.36      5.79 o
   9  -3  10      184.93      171.52      5.86 o
  10  -3  10       39.06       46.49      4.66 o
  11  -3  10      627.89      653.79     10.42 o
  12  -3  10      113.37      106.74      6.23 o
  13  -3  10       42.43       42.25      9.95 o
  14  -3  10      150.86      161.52     12.07 o
 -15  -2  10       33.64       34.52      8.32 o
 -14  -2  10       35.42       36.55      8.55 o
 -13  -2  10       61.54       67.39      7.96 o
 -12  -2  10       42.45       51.75      7.41 o
 -11  -2  10       57.99       61.17      7.43 o
 -10  -2  10     1481.61     1453.90     16.78 o
  -9  -2  10       55.86       57.85      5.48 o
  -8  -2  10       30.92       31.16      4.12 o
  -7  -2  10       22.90       19.14      3.72 o
  -6  -2  10      220.32      219.37      5.60 o
  -5  -2  10       72.11       82.38      3.91 o
  -4  -2  10     1565.93     1554.55     10.41 o
  -3  -2  10      274.30      265.82      4.60 o
  -2  -2  10      138.03      137.09      3.28 o
  -1  -2  10      248.45      244.42      4.10 o
   0  -2  10       88.54       94.76      2.90 o
   1  -2  10     1016.12     1002.47      7.29 o
   2  -2  10     2175.51     2148.12     12.66 o
   3  -2  10      366.65      376.46      6.14 o
   4  -2  10       23.28       15.69      3.34 o
   5  -2  10      138.17      130.52      5.00 o
   6  -2  10     1030.20     1022.68     11.98 o
   7  -2  10       25.04       25.10      3.90 o
   8  -2  10      299.85      276.15      6.60 o
   9  -2  10      435.34      457.23      7.57 o
  10  -2  10       82.57       80.85      4.85 o
  11  -2  10      167.87      167.96      6.05 o
  12  -2  10       14.10       10.72      4.55 o
  13  -2  10      131.95      132.42      6.58 o
  14  -2  10      855.47      912.90     14.84 o
 -15  -1  10       22.40       26.51      8.44 o
 -14  -1  10        1.17        7.26      8.20 o
 -13  -1  10      789.37      781.87     17.02 o
 -12  -1  10       23.30       26.48      6.87 o
 -11  -1  10       65.33       62.07      6.51 o
 -10  -1  10       36.29       35.13      5.20 o
  -9  -1  10      543.64      534.05      8.65 o
  -8  -1  10      102.08      110.86      4.58 o
  -7  -1  10     1277.68     1217.64     11.35 o
  -6  -1  10      946.18      940.35     10.93 o
  -5  -1  10      118.60      111.87      3.97 o
  -4  -1  10      448.66      452.94      6.08 o
  -3  -1  10      110.99      102.00      3.35 o
  -2  -1  10       27.40       31.02      2.52 o
  -1  -1  10      985.06      975.53      6.93 o
   0  -1  10      315.76      314.36      4.39 o
   1  -1  10     1526.22     1610.02      7.56 o
   2  -1  10      298.00      296.62      7.18 o
   3  -1  10       35.59       34.84      3.49 o
   4  -1  10      406.30      405.39      6.90 o
   5  -1  10     1790.18     1706.02     14.58 o
   6  -1  10      328.49      311.98      7.64 o
   7  -1  10      205.01      174.21      6.03 o
   8  -1  10       70.79       70.57      4.20 o
   9  -1  10       88.34       80.94      4.58 o
  10  -1  10       98.72       98.68      5.15 o
  11  -1  10      401.73      424.18      8.18 o
  12  -1  10       83.32       78.98      5.53 o
  13  -1  10        9.46       13.57      5.50 o
  14  -1  10      107.90      112.86      7.38 o
 -15   0  10        2.26        6.01      8.63 o
 -14   0  10       29.28       29.85      7.55 o
 -13   0  10      102.08      100.17      7.91 o
 -12   0  10      513.83      501.40     11.35 o
 -11   0  10       70.97       70.41      5.78 o
 -10   0  10      761.22      743.61     10.90 o
  -9   0  10       60.95       62.97      4.92 o
  -8   0  10       84.30       75.04      4.49 o
  -7   0  10        4.73        1.93      3.37 o
  -6   0  10      751.89      727.71      7.41 o
  -5   0  10      321.56      301.16      5.13 o
  -4   0  10     4728.34     4701.06     17.57 o
  -3   0  10        2.29        3.85      1.14 o
  -2   0  10      156.31      163.16      3.41 o
  -1   0  10        1.57        7.10      2.04 o
   0   0  10     2473.20     2491.28     10.23 o
   1   0  10      202.06      230.14      3.63 o
   2   0  10      745.84      767.63      8.03 o
   3   0  10     1294.14     1357.37     10.47 o
   4   0  10      300.43      294.33      7.18 o
   5   0  10      987.26      965.45     11.75 o
   6   0  10      504.47      443.32      8.88 o
   7   0  10      798.92      807.66      8.75 o
   8   0  10     1893.33     1826.45     13.29 o
   9   0  10       53.63       46.84      3.97 o
  10   0  10      111.73      106.74      5.18 o
  11   0  10        8.40       13.17      3.90 o
  12   0  10        8.66       11.65      5.01 o
  13   0  10       38.27       41.25      6.12 o
  14   0  10      308.28      324.56      9.55 o
 -15   1  10       19.99       23.95      8.81 o
 -14   1  10        1.20        4.32      6.96 o
 -13   1  10      786.23      803.59     13.17 o
 -12   1  10       22.75       19.57      5.21 o
 -11   1  10       65.65       50.94      5.61 o
 -10   1  10       34.87       31.07      4.74 o
  -9   1  10      541.20      548.10      9.09 o
  -8   1  10      101.65      107.11      4.17 o
  -7   1  10     1287.50     1246.48     12.06 o
  -6   1  10      948.30      947.84      7.90 o
  -5   1  10      118.63      109.29      3.31 o
  -4   1  10      440.63      446.54      5.25 o
  -3   1  10      108.75      102.89      2.89 o
  -2   1  10       27.03       29.34      2.43 o
  -1   1  10      967.12      959.29      6.62 o
   0   1  10      309.90      304.79      4.39 o
   1   1  10     1523.67     1610.97     11.70 o
   2   1  10      309.97      285.29      5.15 o
   3   1  10       36.81       39.78      3.84 o
   4   1  10      407.64      417.29      7.63 o
   5   1  10     1794.87     1715.26     14.15 o
   6   1  10      334.46      328.09      7.05 o
   7   1  10      206.80      177.79      5.56 o
   8   1  10       73.13       62.09      4.20 o
   9   1  10       87.16       71.56      4.46 o
  10   1  10      100.31      103.73      5.10 o
  11   1  10      403.35      427.16      8.79 o
  12   1  10       84.43       89.02      6.21 o
  13   1  10        9.49       12.43      5.60 o
  14   1  10      109.68      124.40      7.67 o
 -15   2  10       33.56       40.46      7.75 o
 -14   2  10       35.41       34.46      6.64 o
 -13   2  10       61.12       57.14      6.02 o
 -12   2  10       47.15       49.26      5.74 o
 -11   2  10       58.02       53.14      5.48 o
 -10   2  10     1488.32     1462.20     15.05 o
  -9   2  10       56.61       58.13      4.96 o
  -8   2  10       30.92       29.26      4.31 o
  -7   2  10       22.25       17.23      3.12 o
  -6   2  10      222.81      231.49      4.32 o
  -5   2  10       72.86       77.16      3.09 o
  -4   2  10     1573.97     1578.25     12.70 o
  -3   2  10      273.39      264.30      4.28 o
  -2   2  10      137.72      144.87      3.04 o
  -1   2  10      249.30      245.05      4.27 o
   0   2  10       88.93       93.61      2.59 o
   1   2  10     1015.95      991.33      6.24 o
   2   2  10     2180.38     2120.01     10.88 o
   3   2  10      355.17      353.15      7.58 o
   4   2  10       23.36       12.17      4.15 o
   5   2  10      131.94      131.18      5.46 o
   6   2  10     1035.58      979.45     11.57 o
   7   2  10       26.43       25.79      3.51 o
   8   2  10      299.79      261.86      6.14 o
   9   2  10      438.59      448.95     12.74 o
  10   2  10       81.93       71.03      5.44 o
  11   2  10      170.79      157.98      6.60 o
  12   2  10       13.67       12.38      4.84 o
  13   2  10      132.82      132.33      7.10 o
  14   2  10      857.51      935.05     14.31 o
 -14   3  10        9.40       14.41      6.37 o
 -13   3  10      459.82      489.66     11.11 o
 -12   3  10       34.81       37.17      5.69 o
 -11   3  10      187.68      192.83      6.49 o
 -10   3  10        0.79        2.93      4.21 o
  -9   3  10      515.13      493.10      8.18 o
  -8   3  10       15.52       12.22      3.61 o
  -7   3  10     1189.30     1171.62     10.94 o
  -6   3  10      463.85      442.50      6.02 o
  -5   3  10      131.87      123.74      3.86 o
  -4   3  10      452.28      453.02      5.26 o
  -3   3  10      973.78      954.29      6.95 o
  -2   3  10      615.42      631.93      7.09 o
  -1   3  10     2378.65     2353.06     10.58 o
   0   3  10       56.37       52.89      2.49 o
   1   3  10      660.31      653.93      5.40 o
   2   3  10      104.88      100.63      3.16 o
   3   3  10      306.26      317.85      6.88 o
   4   3  10      351.06      347.69      6.75 o
   5   3  10     1035.55      989.51     10.88 o
   6   3  10      100.77       93.11      4.56 o
   7   3  10       12.35       10.78      3.79 o
   8   3  10      234.83      209.69      5.71 o
   9   3  10      183.07      171.18      5.72 o
  10   3  10       38.64       43.02      4.59 o
  11   3  10      637.49      663.45     10.16 o
  12   3  10      116.45      112.96      6.47 o
  13   3  10       42.91       50.28      6.97 o
  14   3  10      151.37      148.32     10.12 o
 -14   4  10        3.95        9.84      7.28 o
 -13   4  10       18.49       21.29      5.29 o
 -12   4  10       17.17       20.92      5.16 o
 -11   4  10       20.63       24.16      4.85 o
 -10   4  10      336.96      351.90      7.77 o
  -9   4  10       74.03       73.35      4.91 o
  -8   4  10      381.48      364.83      7.21 o
  -7   4  10      101.88       98.89      4.30 o
  -6   4  10      102.18       95.19      3.78 o
  -5   4  10      183.54      169.61      4.23 o
  -4   4  10     4038.51     4139.17     20.72 o
  -3   4  10       31.89       29.46      3.32 o
  -2   4  10      405.54      396.32      5.94 o
  -1   4  10       88.91       90.72      3.36 o
   0   4  10      138.53      135.54      3.87 o
   1   4  10      191.39      168.48      4.07 o
   2   4  10      641.34      649.37      6.53 o
   3   4  10      280.95      262.74      5.59 o
   4   4  10       60.27       56.13      4.23 o
   5   4  10      153.85      148.53      5.36 o
   6   4  10      130.39      135.71      5.72 o
   7   4  10       70.85       71.22      5.14 o
   8   4  10      781.46      805.54     12.29 o
   9   4  10      419.55      429.80      9.82 o
  10   4  10      144.48      146.11      7.76 o
  11   4  10      208.34      206.07     10.12 o
  12   4  10       99.77      105.02      9.19 o
  13   4  10       87.62       90.68      8.92 o
 -13   5  10      285.80      306.86     11.77 o
 -12   5  10        5.91       14.01      6.59 o
 -11   5  10       42.99       45.42      6.67 o
 -10   5  10       22.91       28.20      5.72 o
  -9   5  10       46.69       45.16      5.83 o
  -8   5  10       39.95       38.56      5.24 o
  -7   5  10      524.18      525.20      8.95 o
  -6   5  10      102.20       94.98      4.98 o
  -5   5  10       11.00        9.55      4.07 o
  -4   5  10      205.45      188.24      5.00 o
  -3   5  10       52.08       52.42      3.76 o
  -2   5  10        1.71        4.60      2.96 o
  -1   5  10      389.50      402.15      5.45 o
   0   5  10      717.69      729.09      7.66 o
   1   5  10      135.70      121.87      3.97 o
   2   5  10      118.44      114.37      3.86 o
   3   5  10      335.72      304.88      6.02 o
   4   5  10       56.78       50.29      3.95 o
   5   5  10     1449.18     1464.26     12.58 o
   6   5  10      108.24      107.87      5.48 o
   7   5  10       27.69       25.03      4.23 o
   8   5  10        5.75       12.42      4.76 o
   9   5  10       31.64       39.18      5.99 o
  10   5  10       49.01       48.50      7.40 o
  11   5  10       97.93       83.82      8.71 o
  12   5  10        9.01       13.13      7.60 o
 -12   6  10      105.30       95.11      8.01 o
 -11   6  10       68.97       78.67      7.70 o
 -10   6  10      958.52     1018.21     15.27 o
  -9   6  10       12.70       15.41      5.69 o
  -8   6  10       12.38       16.71      5.55 o
  -7   6  10       45.04       45.11      5.03 o
  -6   6  10       29.41       28.38      4.57 o
  -5   6  10        8.01        8.02      3.88 o
  -4   6  10      212.95      220.49      5.97 o
  -3   6  10      212.92      209.05      5.42 o
  -2   6  10       93.63       90.49      4.34 o
  -1   6  10       43.51       45.28      3.71 o
   0   6  10      169.86      161.18      4.93 o
   1   6  10       51.95       45.44      3.79 o
   2   6  10     1060.86     1071.72     10.61 o
   3   6  10      422.09      413.00      8.07 o
   4   6  10      143.76      135.33      5.29 o
   5   6  10      372.47      375.39      7.56 o
   6   6  10      167.73      160.95      6.59 o
   7   6  10      143.52      143.78      6.62 o
   8   6  10      472.18      448.49     10.66 o
   9   6  10       28.48       27.70      6.14 o
  10   6  10       19.04       23.14      6.49 o
  11   6  10        3.18        7.93      6.27 o
 -10   7  10        3.10        4.74     11.54 o
  -9   7  10       81.01       86.19      7.48 o
  -8   7  10        6.03        4.51      5.94 o
  -7   7  10      115.51      116.54      7.61 o
  -6   7  10       66.21       71.33      5.50 o
  -5   7  10       52.40       47.56      5.05 o
  -4   7  10       78.25       77.56      4.96 o
  -3   7  10      299.43      294.99      6.92 o
  -2   7  10       52.49       47.13      4.49 o
  -1   7  10      661.60      681.86     14.98 o
   0   7  10      130.25      127.46      4.95 o
   1   7  10      443.02      452.79      7.35 o
   2   7  10       14.68       15.72      4.02 o
   3   7  10        1.98       10.81      4.08 o
   4   7  10       37.85       29.77      4.65 o
   5   7  10      523.40      520.68      9.78 o
   6   7  10       83.89       86.82      6.02 o
   7   7  10      103.61      103.38      6.48 o
   8   7  10       37.58       37.26      6.04 o
   9   7  10        4.32        9.04      5.91 o
  -7   8  10       19.26       16.47      9.15 o
  -6   8  10       67.59       66.56     10.16 o
  -5   8  10       12.13       11.76      9.17 o
  -4   8  10      480.71      501.03     13.22 o
  -3   8  10       16.45       20.64      7.13 o
  -2   8  10       57.09       60.85      8.72 o
  -1   8  10       34.53       38.54      8.37 o
   0   8  10       16.15       13.76      7.63 o
   1   8  10        7.13       17.64      9.54 o
   2   8  10      198.15      202.38     13.00 o
   3   8  10      115.96      132.40     12.31 o
   4   8  10        5.98        8.14      9.54 o
   5   8  10       76.27       74.70     11.46 o
   6   8  10       68.29       55.73     10.99 o
   7   8  10       25.70       26.24     11.22 o
  -3   9  10       39.29       32.44     11.05 o
  -2   9  10       65.40       68.99     12.69 o
  -1   9  10      322.50      307.20     16.88 o
   0   9  10       59.28       62.52     16.99 o
   1   9  10       19.73       26.29     15.07 o
   2   9  10        8.71       -0.64     16.03 o
  -1  -9  11       40.16       25.97     16.67 o
  -2  -8  11      554.60      543.75     27.89 o
  -1  -8  11       15.50        8.02     14.11 o
   0  -8  11       56.51       49.37     15.71 o
   1  -8  11      140.08      146.07     13.13 o
   2  -8  11      196.06      189.48     20.84 o
   3  -8  11       19.50       33.66     18.60 o
   4  -8  11      102.12       94.90     19.24 o
   5  -8  11       10.76       10.26     16.99 o
   6  -8  11       14.15       12.82     20.52 o
  -9  -7  11       59.00       66.29     10.77 o
  -8  -7  11       66.18       65.83     11.22 o
  -7  -7  11       97.57      115.10     15.71 o
  -6  -7  11       18.22       22.76     11.86 o
  -5  -7  11      224.94      227.95     17.31 o
  -4  -7  11        9.60        9.94     10.26 o
  -3  -7  11       45.22       52.58     12.18 o
  -2  -7  11       17.40       24.88      8.78 o
  -1  -7  11      151.17      137.10      9.04 o
   0  -7  11       93.61       93.60      8.57 o
   1  -7  11       40.63       40.83      7.58 o
   2  -7  11        0.78        0.93      7.29 o
   3  -7  11      240.87      235.49     10.93 o
   4  -7  11      244.85      245.52     14.83 o
   5  -7  11      108.70      121.13     12.94 o
   6  -7  11      109.74      112.21     19.56 o
   7  -7  11      326.02      291.75     26.29 o
   8  -7  11        5.35        6.83     11.94 o
   9  -7  11       14.08       18.09     12.09 o
 -11  -6  11       23.37       29.18      9.75 o
 -10  -6  11      187.86      208.19     13.15 o
  -9  -6  11        6.01        1.38      9.06 o
  -8  -6  11       20.24       21.96      8.16 o
  -7  -6  11        9.77       10.90     11.54 o
  -6  -6  11      262.29      283.74     18.27 o
  -5  -6  11       55.34       45.53     11.86 o
  -4  -6  11      109.74      101.31     12.82 o
  -3  -6  11       22.37       20.84     10.58 o
  -2  -6  11      258.73      262.52     10.17 o
  -1  -6  11       21.59       18.35      6.64 o
   0  -6  11       46.15       55.59      7.61 o
   1  -6  11      273.45      266.69     10.56 o
   2  -6  11      729.56      739.39     21.78 o
   3  -6  11       40.05       32.51      7.60 o
   4  -6  11     1028.34     1060.69     18.46 o
   5  -6  11      162.73      159.83     12.00 o
   6  -6  11      185.46      170.88     20.20 o
   7  -6  11      358.29      374.15     25.01 o
   8  -6  11       98.92       94.91     16.19 o
   9  -6  11       35.19       34.02     11.17 o
  10  -6  11        6.45       16.74     13.31 o
 -12  -5  11       45.97       56.85     10.30 o
 -11  -5  11      867.36      919.55     22.78 o
 -10  -5  11       17.31       12.78      8.73 o
  -9  -5  11        9.14       15.74      8.50 o
  -8  -5  11       50.67       58.99     12.82 o
  -7  -5  11      607.55      596.65     23.40 o
  -6  -5  11       11.21        7.37      9.94 o
  -5  -5  11       31.81       25.65     10.90 o
  -4  -5  11       55.54       67.51      8.55 o
  -3  -5  11       63.45       60.24      8.93 o
  -2  -5  11       24.74       27.63      6.64 o
  -1  -5  11      767.54      792.53     14.42 o
   0  -5  11       37.71       34.51      6.84 o
   1  -5  11      315.91      293.28      9.97 o
   2  -5  11      135.31      115.49      8.03 o
   3  -5  11      157.51      148.05      8.83 o
   4  -5  11      523.71      527.91     16.28 o
   5  -5  11       45.76       35.17      9.26 o
   6  -5  11       40.28       37.04     10.00 o
   7  -5  11      144.10      122.47     17.63 o
   8  -5  11       55.03       44.56     16.67 o
   9  -5  11      191.99      195.78     13.91 o
  10  -5  11      386.52      401.46     18.39 o
  11  -5  11       34.58       30.84     12.09 o
  12  -5  11       60.83       61.60     13.94 o
 -13  -4  11       48.13       57.86     11.33 o
 -12  -4  11       16.94       28.25      9.63 o
 -11  -4  11       40.99       42.14     10.74 o
 -10  -4  11      326.82      312.86     17.47 o
  -9  -4  11       15.68       14.32      7.14 o
  -8  -4  11      109.38       82.40     13.47 o
  -7  -4  11       49.50       55.14     12.18 o
  -6  -4  11     1074.85     1080.45     28.21 o
  -5  -4  11      438.19      431.52     10.00 o
  -4  -4  11      535.77      536.37     13.68 o
  -3  -4  11        8.78        8.23      5.37 o
  -2  -4  11      521.24      517.60      9.77 o
  -1  -4  11      231.30      216.65      7.18 o
   0  -4  11        8.20        6.38      6.68 o
   1  -4  11      325.43      346.03     10.48 o
   2  -4  11      158.63      155.72      8.37 o
   3  -4  11       25.61       14.17      8.27 o
   4  -4  11      588.70      570.35     16.25 o
   5  -4  11       27.04       20.84      8.61 o
   6  -4  11      116.18      111.28     10.77 o
   7  -4  11      601.78      597.89     21.64 o
   8  -4  11      679.57      712.39     29.82 o
   9  -4  11      205.26      203.08     14.14 o
  10  -4  11       98.27      104.23     12.70 o
  11  -4  11       30.70       28.14     12.22 o
  12  -4  11       67.11       68.34     13.51 o
  13  -4  11       79.05       85.31     13.74 o
 -14  -3  11        1.33        2.56      7.27 o
 -13  -3  11       72.14       60.66      8.47 o
 -12  -3  11       15.23       20.59      7.43 o
 -11  -3  11       10.73       11.52      6.41 o
 -10  -3  11      117.38      114.23      7.71 o
  -9  -3  11        8.54       12.92      4.90 o
  -8  -3  11      146.13      158.97      6.39 o
  -7  -3  11      822.73      815.24     13.14 o
  -6  -3  11       48.14       41.87      4.34 o
  -5  -3  11      925.91      879.51     13.68 o
  -4  -3  11      113.35      114.74      4.23 o
  -3  -3  11      483.81      470.81      5.90 o
  -2  -3  11      477.63      468.43      7.59 o
  -1  -3  11      596.99      578.65      5.90 o
   0  -3  11      329.05      312.14      4.60 o
   1  -3  11       86.03       90.85      3.35 o
   2  -3  11      158.93      164.23      4.21 o
   3  -3  11      619.58      620.10      7.86 o
   4  -3  11       84.05       77.56      4.19 o
   5  -3  11       53.50       50.27      3.98 o
   6  -3  11      173.26      170.42      5.55 o
   7  -3  11       39.57       32.83      4.47 o
   8  -3  11      127.65      123.66      6.19 o
   9  -3  11       68.26       68.30      4.85 o
  10  -3  11      180.82      190.17      6.42 o
  11  -3  11       44.33       28.29     16.99 o
  12  -3  11       73.18       80.82     13.45 o
  13  -3  11      329.88      316.50     18.10 o
 -15  -2  11       82.03       93.38     10.24 o
 -14  -2  11       65.64       68.35      8.57 o
 -13  -2  11        3.21        5.13      7.54 o
 -12  -2  11      358.90      373.47     12.55 o
 -11  -2  11        1.31        2.37      5.25 o
 -10  -2  11      840.59      872.44     13.76 o
  -9  -2  11       14.00       16.84      4.64 o
  -8  -2  11       86.02       71.65      4.72 o
  -7  -2  11      793.75      760.58     10.84 o
  -6  -2  11       79.77       68.31      4.28 o
  -5  -2  11     1125.20     1124.65     10.96 o
  -4  -2  11      476.00      461.34      5.78 o
  -3  -2  11      263.13      261.29      4.43 o
  -2  -2  11     2736.80     2689.12     21.65 o
  -1  -2  11        4.14        2.90      2.57 o
   0  -2  11      776.79      751.92      6.42 o
   1  -2  11      579.06      584.65      5.90 o
   2  -2  11     1647.37     1630.68     10.53 o
   3  -2  11      149.97      142.23      4.76 o
   4  -2  11     1195.24     1164.49     11.54 o
   5  -2  11      187.44      187.23      6.60 o
   6  -2  11      292.35      272.61      7.11 o
   7  -2  11      206.16      180.52      8.29 o
   8  -2  11      344.93      352.63      7.13 o
   9  -2  11       46.66       38.65      4.48 o
  10  -2  11      189.53      189.72      6.51 o
  11  -2  11       37.42       37.91      5.09 o
  12  -2  11       45.10       48.24      5.23 o
  13  -2  11      485.19      512.98     10.07 o
  14  -2  11       70.62       71.43      6.70 o
 -15  -1  11       22.68       30.00      8.86 o
 -14  -1  11       39.80       42.34      7.81 o
 -13  -1  11      278.55      284.98     12.20 o
 -12  -1  11       48.65       47.30      6.51 o
 -11  -1  11      627.56      599.30     12.01 o
 -10  -1  11      112.20       95.94      6.34 o
  -9  -1  11      204.90      201.84      6.23 o
  -8  -1  11      128.84      128.77      4.91 o
  -7  -1  11      172.50      168.67      5.63 o
  -6  -1  11      133.92      126.26      4.75 o
  -5  -1  11      101.80      101.28      3.86 o
  -4  -1  11      183.72      186.05      4.40 o
  -3  -1  11      361.01      338.49      5.13 o
  -2  -1  11      496.97      494.90      5.66 o
  -1  -1  11     2089.26     2109.26     10.53 o
   0  -1  11      389.81      406.49      5.22 o
   1  -1  11      148.03      145.07      3.00 o
   2  -1  11      289.95      299.72      5.55 o
   3  -1  11      128.04      120.33      4.87 o
   4  -1  11     1140.22     1134.13     11.06 o
   5  -1  11      825.27      840.26     11.07 o
   6  -1  11       51.04       38.10      4.81 o
   7  -1  11      268.73      245.84      7.57 o
   8  -1  11       66.82       54.15      4.32 o
   9  -1  11       28.31       21.76      4.40 o
  10  -1  11      230.24      220.43      6.21 o
  11  -1  11       10.54       10.29      4.11 o
  12  -1  11      148.10      158.47      6.68 o
  13  -1  11      314.45      325.32      9.24 o
  14  -1  11        1.33       -0.08      5.92 o
 -15   0  11        0.12        3.39      7.76 o
 -14   0  11      259.19      227.24     16.03 o
 -13   0  11       56.81       57.45      7.07 o
 -12   0  11      110.30      106.29      7.53 o
 -11   0  11       19.86       18.18      4.73 o
 -10   0  11      224.65      229.85      6.97 o
  -9   0  11       79.72       68.32      4.59 o
  -8   0  11      553.79      526.85      7.27 o
  -7   0  11      229.25      219.86      5.22 o
  -6   0  11     3717.28     3688.31     16.37 o
  -5   0  11      356.08      359.48      5.63 o
  -4   0  11      384.69      375.12      4.31 o
  -3   0  11      407.29      379.63      5.49 o
  -2   0  11       44.95       46.35      2.79 o
  -1   0  11       54.30       51.11      2.63 o
   0   0  11      421.49      473.98      4.98 o
   1   0  11       24.57       27.40      2.44 o
   2   0  11      562.75      587.20      6.62 o
   3   0  11       43.79       43.00      3.83 o
   4   0  11     2975.96     2960.23     19.69 o
   5   0  11       99.68       90.15      5.81 o
   6   0  11     1195.45     1165.31     13.89 o
   7   0  11     1900.93     1918.28     15.93 o
   8   0  11      548.82      574.97     12.39 o
   9   0  11       12.00       14.73      4.11 o
  10   0  11       97.79      108.50      5.06 o
  11   0  11        6.19       10.06      4.31 o
  12   0  11        6.65        9.16      5.21 o
  13   0  11       99.20      111.56      7.05 o
  14   0  11       73.48       70.18      7.07 o
 -15   1  11       22.33       40.82      8.86 o
 -14   1  11       39.44       40.27      6.71 o
 -13   1  11      282.98      274.52      9.02 o
 -12   1  11       48.65       48.34      5.90 o
 -11   1  11      628.64      599.93     11.97 o
 -10   1  11      113.95      104.73      5.95 o
  -9   1  11      203.59      207.00      6.50 o
  -8   1  11      133.41      126.03      4.61 o
  -7   1  11      172.44      172.24      4.50 o
  -6   1  11      134.48      127.92      3.68 o
  -5   1  11      102.69      106.06      3.46 o
  -4   1  11      187.08      192.10      4.01 o
  -3   1  11      361.14      347.79      4.50 o
  -2   1  11      510.64      496.36      5.32 o
  -1   1  11     2090.66     2100.91     10.07 o
   0   1  11      390.45      413.23      5.22 o
   1   1  11      150.95      156.19      3.90 o
   2   1  11      285.07      289.82      3.93 o
   3   1  11      127.93      111.08      5.11 o
   4   1  11     1123.79     1094.68     11.77 o
   5   1  11      831.88      832.74     10.73 o
   6   1  11       50.87       40.03      5.31 o
   7   1  11      273.16      252.12      7.16 o
   8   1  11       65.16       62.26      4.60 o
   9   1  11       27.30       21.64      4.48 o
  10   1  11      227.26      216.06      6.24 o
  11   1  11        8.54        9.30      4.36 o
  12   1  11      147.52      147.99      7.19 o
  13   1  11      313.25      327.63      9.25 o
  14   1  11        0.96        8.33      5.82 o
 -15   2  11       82.04       96.29      8.92 o
 -14   2  11       64.82       73.70      6.76 o
 -13   2  11        3.58        8.92      5.89 o
 -12   2  11      359.92      384.15      9.62 o
 -11   2  11        1.41        3.92      4.87 o
 -10   2  11      836.52      862.57     14.99 o
  -9   2  11       13.94       15.40      4.36 o
  -8   2  11       89.85       81.09      4.08 o
  -7   2  11      797.50      795.44      7.96 o
  -6   2  11       82.28       75.57      3.37 o
  -5   2  11     1125.12     1130.19      8.73 o
  -4   2  11      468.41      444.71      5.55 o
  -3   2  11      262.59      264.95      4.35 o
  -2   2  11     2736.42     2704.54     11.08 o
  -1   2  11        4.25        3.95      2.48 o
   0   2  11      773.79      731.22      5.50 o
   1   2  11      582.39      581.19      6.87 o
   2   2  11     1660.18     1630.61      9.19 o
   3   2  11      149.10      127.57      6.38 o
   4   2  11     1191.46     1149.86     13.77 o
   5   2  11      193.16      176.81      7.27 o
   6   2  11      292.08      267.74      6.39 o
   7   2  11      205.64      192.64      5.94 o
   8   2  11      338.70      346.36      7.00 o
   9   2  11       46.38       38.93      4.55 o
  10   2  11      191.34      195.49      7.11 o
  11   2  11       37.43       46.35      5.47 o
  12   2  11       46.15       43.96      5.54 o
  13   2  11      484.17      503.43     11.09 o
  14   2  11       69.36       75.88      7.25 o
 -14   3  11        1.21        2.70      5.92 o
 -13   3  11       71.23       73.31      6.89 o
 -12   3  11       15.30       18.32      5.74 o
 -11   3  11       10.85        9.99      4.42 o
 -10   3  11      117.36      119.80      5.46 o
  -9   3  11        8.58        9.04      4.01 o
  -8   3  11      147.34      160.40      5.37 o
  -7   3  11      822.60      838.60      8.35 o
  -6   3  11       48.20       49.46      3.24 o
  -5   3  11      922.36      908.44      7.96 o
  -4   3  11      116.21      118.93      3.57 o
  -3   3  11      481.47      468.95      5.87 o
  -2   3  11      474.90      472.18      5.77 o
  -1   3  11      596.73      564.73      6.28 o
   0   3  11      327.18      309.28      4.14 o
   1   3  11       83.79       85.93      2.87 o
   2   3  11      157.74      159.70      4.56 o
   3   3  11      623.49      615.72      8.09 o
   4   3  11       79.72       74.68      5.00 o
   5   3  11       54.36       51.99      4.60 o
   6   3  11      172.96      158.42      7.28 o
   7   3  11       41.20       39.70      4.68 o
   8   3  11      129.85      132.20      6.23 o
   9   3  11       65.81       61.76      4.69 o
  10   3  11      183.42      181.42      6.75 o
  11   3  11       42.55       40.91      5.59 o
  12   3  11       74.64       79.07      8.47 o
  13   3  11      326.27      343.79     12.26 o
 -13   4  11       49.44       46.78      9.39 o
 -12   4  11       17.82       20.50      6.91 o
 -11   4  11       42.52       49.72      6.76 o
 -10   4  11      322.35      313.93      9.62 o
  -9   4  11       15.66       17.06      5.03 o
  -8   4  11      113.89      103.13      6.60 o
  -7   4  11       50.48       40.71      4.90 o
  -6   4  11     1079.25     1116.95     11.50 o
  -5   4  11      435.89      430.97      9.21 o
  -4   4  11      538.99      558.69      7.21 o
  -3   4  11        8.79       11.76      3.36 o
  -2   4  11      531.58      515.52      6.41 o
  -1   4  11      228.66      210.82      5.79 o
   0   4  11        7.45        4.48      2.85 o
   1   4  11      331.92      347.35      5.24 o
   2   4  11      165.67      151.57      3.97 o
   3   4  11       26.08       17.01      3.35 o
   4   4  11      588.15      554.33      8.34 o
   5   4  11       26.80       25.70      4.15 o
   6   4  11      116.34      110.18      6.93 o
   7   4  11      605.98      600.19     12.10 o
   8   4  11      674.66      698.34     13.42 o
   9   4  11      205.74      201.98     12.49 o
  10   4  11      102.31      104.63      7.60 o
  11   4  11       32.29       33.64      7.81 o
  12   4  11       68.41       66.76      8.66 o
  13   4  11       78.45       95.22     10.66 o
 -12   5  11       45.88       47.93      6.98 o
 -11   5  11      870.47      915.02     14.64 o
 -10   5  11       17.46       18.38      5.91 o
  -9   5  11        9.45       15.68      5.29 o
  -8   5  11       51.24       57.59      5.69 o
  -7   5  11      603.86      608.05      9.68 o
  -6   5  11       11.33       10.81      4.26 o
  -5   5  11       29.26       32.59      4.17 o
  -4   5  11       57.18       53.55      3.85 o
  -3   5  11       65.02       59.95      3.85 o
  -2   5  11       26.58       26.02      3.45 o
  -1   5  11      763.86      755.38      8.26 o
   0   5  11       37.52       39.58      3.35 o
   1   5  11      316.36      302.62      5.21 o
   2   5  11      132.36      122.67      4.43 o
   3   5  11      156.99      139.72      4.54 o
   4   5  11      519.55      515.54      7.79 o
   5   5  11       49.58       45.33      4.48 o
   6   5  11       40.80       40.47      4.67 o
   7   5  11      148.91      147.09      6.16 o
   8   5  11       53.50       51.51      5.58 o
   9   5  11      191.38      185.89      8.23 o
  10   5  11      387.66      391.92     12.75 o
  11   5  11       34.39       34.82      7.71 o
  12   5  11       61.14       73.46      9.31 o
 -11   6  11       23.11       27.86      6.70 o
 -10   6  11      179.36      200.99      9.07 o
  -9   6  11        5.91        8.87      6.26 o
  -8   6  11       18.31       17.40      5.52 o
  -7   6  11       10.71       12.78      4.70 o
  -6   6  11      263.94      274.13      7.53 o
  -5   6  11       56.11       53.69      4.91 o
  -4   6  11      112.10      111.54      5.09 o
  -3   6  11       22.47       23.32      3.83 o
  -2   6  11      264.36      256.09      5.88 o
  -1   6  11       21.69       18.82      3.56 o
   0   6  11       48.57       49.14      4.37 o
   1   6  11      274.85      273.47      5.95 o
   2   6  11      728.81      724.39     11.02 o
   3   6  11       39.45       31.65      4.75 o
   4   6  11     1034.58     1034.15     12.16 o
   5   6  11      165.59      159.83      6.39 o
   6   6  11      185.12      185.21      6.85 o
   7   6  11      358.92      373.45      9.08 o
   8   6  11       97.17      106.74      7.00 o
   9   6  11       34.53       36.77      6.20 o
  10   6  11        5.28        6.08      6.51 o
  -9   7  11       59.30       60.84      7.16 o
  -8   7  11       67.53       78.00      6.87 o
  -7   7  11       98.11      110.58      6.58 o
  -6   7  11       18.29       19.81      5.04 o
  -5   7  11      223.93      228.35      7.28 o
  -4   7  11       10.21       14.41      4.25 o
  -3   7  11       46.11       50.86      4.71 o
  -2   7  11       16.59       16.86      4.50 o
  -1   7  11      149.60      140.64      5.60 o
   0   7  11       93.64       95.58      5.11 o
   1   7  11       38.14       43.01      4.83 o
   2   7  11        1.04        1.18      4.46 o
   3   7  11      239.32      241.20      6.69 o
   4   7  11      247.03      250.49      7.53 o
   5   7  11      108.80      108.90      6.32 o
   6   7  11      109.42      106.69      7.17 o
   7   7  11      332.12      330.45      9.09 o
   8   7  11        6.05       12.99      5.44 o
   9   7  11       15.13       11.05      5.74 o
  -7   8  11       15.21       12.44      9.34 o
  -6   8  11      101.01      102.86     10.84 o
  -5   8  11      120.33      136.44     11.16 o
  -4   8  11      111.46      115.19      9.05 o
  -3   8  11       95.10      105.56      9.79 o
  -2   8  11      551.95      592.66     16.21 o
  -1   8  11       16.86       25.84      8.70 o
   0   8  11       56.25       53.98     11.22 o
   1   8  11      141.13      144.27     17.63 o
   2   8  11      196.08      160.62     19.24 o
   3   8  11       19.33       16.99     15.07 o
   4   8  11      104.38       94.58     17.63 o
   5   8  11       10.20       12.82     15.39 o
   6   8  11       13.77       11.54     13.14 o
  -1   9  11       40.48       25.65     14.75 o
   0   9  11        1.87       -0.32     15.39 o
  -3  -8  12       34.82       37.51     16.99 o
  -2  -8  12       55.93       46.81     15.71 o
  -1  -8  12       14.03        5.45     15.07 o
   0  -8  12      108.91       94.26     16.67 o
   1  -8  12       58.94       64.77     16.35 o
   2  -8  12        0.72        3.85     16.35 o
   3  -8  12       13.01       24.69     18.27 o
   4  -8  12        0.30       -0.64     16.99 o
   5  -8  12       26.65       12.82     18.27 o
  -9  -7  12      336.06      367.25     16.21 o
  -8  -7  12        4.17        7.33      8.73 o
  -7  -7  12       22.51       18.27     12.82 o
  -6  -7  12       24.49       35.91     12.50 o
  -5  -7  12       70.41       81.76     13.14 o
  -4  -7  12        6.60       16.99     11.86 o
  -3  -7  12      141.74      145.88     12.00 o
  -2  -7  12        0.02       -4.81     12.82 o
  -1  -7  12      128.37      120.29      9.26 o
   0  -7  12       60.70       63.54      8.25 o
   1  -7  12        9.86        9.08      7.68 o
   2  -7  12      138.86      139.24     14.71 o
   3  -7  12      612.10      621.45     19.30 o
   4  -7  12      107.51      122.33     13.02 o
   5  -7  12       38.39       47.53     11.44 o
   6  -7  12       67.29       62.49     11.82 o
   7  -7  12       10.35       17.31     19.88 o
   8  -7  12        2.94       21.17     12.47 o
 -11  -6  12       26.42       39.60     11.11 o
 -10  -6  12        5.09        7.75      9.86 o
  -9  -6  12      222.50      236.49     13.71 o
  -8  -6  12       83.41       99.07     15.07 o
  -7  -6  12       80.24       83.68     14.43 o
  -6  -6  12      318.28      327.66     20.20 o
  -5  -6  12        4.79       13.47     11.54 o
  -4  -6  12       15.73       10.58     11.54 o
  -3  -6  12       12.64       10.67      8.44 o
  -2  -6  12       88.97       94.07      8.24 o
  -1  -6  12       26.99       35.28      7.29 o
   0  -6  12      484.39      508.94     13.56 o
   1  -6  12      301.75      307.14     11.70 o
   2  -6  12       89.10       94.40      8.56 o
   3  -6  12      150.70      135.54      9.63 o
   4  -6  12       65.41       68.38      8.46 o
   5  -6  12       92.57       87.18     11.43 o
   6  -6  12      329.77      336.64     25.01 o
   7  -6  12       66.54       59.63     18.60 o
   8  -6  12       16.69       27.89     19.24 o
   9  -6  12       91.19       96.79     13.40 o
  10  -6  12       26.25       34.07     12.54 o
 -12  -5  12       38.57       49.66     11.34 o
 -11  -5  12      223.53      200.24     13.94 o
 -10  -5  12        7.63       13.47      9.52 o
  -9  -5  12       75.36       73.37      9.63 o
  -8  -5  12        7.16       17.63     12.50 o
  -7  -5  12       23.32       33.34     11.22 o
  -6  -5  12      112.75       78.87     12.18 o
  -5  -5  12      312.19      345.62     18.92 o
  -4  -5  12       22.01       21.25      8.62 o
  -3  -5  12     1058.48     1048.23     17.01 o
  -2  -5  12      155.18      138.22      8.84 o
  -1  -5  12      333.52      327.10     10.65 o
   0  -5  12       63.08       65.23      7.23 o
   1  -5  12       56.47       50.14      7.25 o
   2  -5  12        7.51       17.33      6.60 o
   3  -5  12      259.07      246.81     10.55 o
   4  -5  12      108.96      101.44     11.14 o
   5  -5  12       99.35       98.76     11.37 o
   6  -5  12      269.46      259.22     14.38 o
   7  -5  12       65.86       63.79     10.63 o
   8  -5  12      149.17      127.92     20.52 o
   9  -5  12      251.42      271.23     16.11 o
  10  -5  12       25.75       18.58     11.56 o
  11  -5  12       29.03       36.71     13.19 o
 -13  -4  12       37.47       46.86     11.54 o
 -12  -4  12      225.78      235.94     14.94 o
 -11  -4  12        9.52       13.96      9.72 o
 -10  -4  12       28.10       28.28      8.73 o
  -9  -4  12       44.27       32.41      8.50 o
  -8  -4  12      102.30       85.92     12.82 o
  -7  -4  12       44.44       33.98     11.54 o
  -6  -4  12      848.89      858.91     26.29 o
  -5  -4  12       19.47       20.74      5.72 o
  -4  -4  12       95.68       96.29      6.69 o
  -3  -4  12       93.47       81.92      6.12 o
  -2  -4  12      196.42      179.12      7.14 o
  -1  -4  12      153.39      148.77      9.72 o
   0  -4  12     1307.55     1303.06     23.05 o
   1  -4  12      325.49      304.61     10.09 o
   2  -4  12      331.79      306.97     10.38 o
   3  -4  12      405.58      411.47     14.79 o
   4  -4  12       35.32       28.05      9.45 o
   5  -4  12       46.79       46.76     10.13 o
   6  -4  12      581.08      588.23     22.60 o
   7  -4  12      217.29      225.79     12.87 o
   8  -4  12      116.89      123.43     18.92 o
   9  -4  12        7.51        9.75     10.68 o
  10  -4  12        7.17        8.92     10.99 o
  11  -4  12       60.74       65.93     13.60 o
  12  -4  12      218.78      237.85     16.89 o
 -14  -3  12        3.40        8.47      8.18 o
 -13  -3  12        5.14        6.01      7.33 o
 -12  -3  12        1.76       -0.49      6.58 o
 -11  -3  12       29.75       32.95      6.53 o
 -10  -3  12        9.96       11.95      6.22 o
  -9  -3  12      421.82      422.96      9.92 o
  -8  -3  12       24.75       12.19      4.51 o
  -7  -3  12      192.50      180.52      6.53 o
  -6  -3  12      176.38      165.94      5.99 o
  -5  -3  12      445.91      425.92      8.00 o
  -4  -3  12       13.82       14.66      3.43 o
  -3  -3  12     1444.65     1380.05      8.91 o
  -2  -3  12       27.28       23.73      2.83 o
  -1  -3  12       22.64       25.48      2.88 o
   0  -3  12      197.77      196.63      4.27 o
   1  -3  12      509.18      518.98      5.62 o
   2  -3  12      634.48      602.95      7.06 o
   3  -3  12     1585.86     1557.35     13.16 o
   4  -3  12      135.38      138.75      4.78 o
   5  -3  12      200.43      187.54      5.61 o
   6  -3  12       58.12       45.31      4.16 o
   7  -3  12      145.51      138.85      6.02 o
   8  -3  12        2.38        5.95      4.48 o
   9  -3  12      259.96      242.23     14.49 o
  10  -3  12      105.00       99.81     12.13 o
  11  -3  12       82.59       89.91     13.19 o
  12  -3  12      441.44      450.57     21.80 o
  13  -3  12       40.45       33.10     13.32 o
 -14  -2  12        1.91       -0.65      7.82 o
 -13  -2  12       10.33        6.28      7.31 o
 -12  -2  12      416.28      433.51     13.66 o
 -11  -2  12       31.71       35.15      5.87 o
 -10  -2  12      250.80      257.96      8.44 o
  -9  -2  12       91.59       96.46      7.08 o
  -8  -2  12        8.47        4.35      4.40 o
  -7  -2  12      166.37      167.21      6.40 o
  -6  -2  12      506.62      520.31      9.07 o
  -5  -2  12       83.17       76.18      4.67 o
  -4  -2  12      915.47      890.86      8.08 o
  -3  -2  12      814.05      817.48      7.95 o
  -2  -2  12      472.78      497.92      6.18 o
  -1  -2  12       57.71       50.23      3.29 o
   0  -2  12     2313.33     2304.81     12.66 o
   1  -2  12      405.74      393.06      5.37 o
   2  -2  12      129.01      130.80      4.35 o
   3  -2  12       59.11       56.11      4.12 o
   4  -2  12      219.07      219.97     10.46 o
   5  -2  12       78.21       63.80      4.87 o
   6  -2  12      189.53      189.14      6.61 o
   7  -2  12      425.78      455.51      9.48 o
   8  -2  12      124.56      113.69      6.24 o
   9  -2  12      118.96      124.55      6.29 o
  10  -2  12       95.26       85.74      5.55 o
  11  -2  12        9.50       10.47      4.85 o
  12  -2  12      331.23      350.98      9.16 o
  13  -2  12      113.34      125.65      7.29 o
 -14  -1  12        2.99        7.64      8.33 o
 -13  -1  12       20.89       16.03      7.26 o
 -12  -1  12        3.51        0.77      5.89 o
 -11  -1  12      268.87      272.68      9.33 o
 -10  -1  12       53.23       57.02      6.05 o
  -9  -1  12      387.00      372.73      7.37 o
  -8  -1  12       80.17       73.81      5.04 o
  -7  -1  12       67.70       63.47      4.15 o
  -6  -1  12      809.50      819.36     11.66 o
  -5  -1  12      144.35      145.72      4.89 o
  -4  -1  12        7.38        6.99      2.96 o
  -3  -1  12     1088.47     1043.85      8.65 o
  -2  -1  12      194.06      197.95      4.38 o
  -1  -1  12      743.76      747.69      6.97 o
   0  -1  12        3.41        2.64      2.74 o
   1  -1  12        3.51        2.71      2.04 o
   2  -1  12       32.82       30.19      2.86 o
   3  -1  12     1375.66     1320.28     11.22 o
   4  -1  12      197.46      201.65      6.08 o
   5  -1  12      857.92      792.53     11.22 o
   6  -1  12      263.79      266.83     10.58 o
   7  -1  12       30.43       27.62      5.01 o
   8  -1  12      165.76      159.84      6.39 o
   9  -1  12      516.21      529.04     10.10 o
  10  -1  12       88.49       80.46      5.69 o
  11  -1  12       19.17       16.06      4.99 o
  12  -1  12      139.68      133.79      7.04 o
  13  -1  12       30.53       33.03      6.77 o
  14  -1  12        0.72        7.71      6.58 o
 -15   0  12       88.27       92.55     10.98 o
 -14   0  12      148.16      169.44     11.22 o
 -13   0  12      174.96      174.58      8.97 o
 -12   0  12      385.62      381.59     10.86 o
 -11   0  12        0.12        3.13      5.09 o
 -10   0  12      302.10      313.17      8.73 o
  -9   0  12      141.12      141.85      4.92 o
  -8   0  12       33.66       33.18      3.85 o
  -7   0  12      334.39      317.01      6.02 o
  -6   0  12      691.68      710.03      8.06 o
  -5   0  12      502.56      495.08      7.40 o
  -4   0  12      154.09      149.63      4.70 o
  -3   0  12       64.46       52.28      3.48 o
  -2   0  12       21.29       18.65      2.73 o
  -1   0  12      136.63      149.06      3.49 o
   0   0  12     1407.50     1373.95      8.38 o
   1   0  12     2734.03     2777.27     11.77 o
   2   0  12       95.98       89.01      3.82 o
   3   0  12     2924.68     2852.44     16.34 o
   4   0  12     1480.40     1472.36     13.59 o
   5   0  12      109.06      103.59      5.90 o
   6   0  12     2000.37     2061.89     18.44 o
   7   0  12      541.54      561.87     10.79 o
   8   0  12      224.80      207.77      7.21 o
   9   0  12       44.84       35.68      5.31 o
  10   0  12       99.97      105.08      6.68 o
  11   0  12      197.15      192.59      6.86 o
  12   0  12      111.97      109.66      6.68 o
  13   0  12       63.08       67.31      6.60 o
  14   0  12      114.03      115.08      7.73 o
 -14   1  12        3.24        6.13      7.12 o
 -13   1  12       20.99       19.62      5.74 o
 -12   1  12        4.07        5.71      5.19 o
 -11   1  12      267.85      253.76      8.11 o
 -10   1  12       53.21       49.22      5.26 o
  -9   1  12      391.73      361.56      8.28 o
  -8   1  12       79.89       71.02      3.95 o
  -7   1  12       67.59       70.97      3.72 o
  -6   1  12      802.61      810.58      8.62 o
  -5   1  12      141.14      142.44      4.72 o
  -4   1  12        7.49        4.98      3.09 o
  -3   1  12     1084.05     1056.38      9.05 o
  -2   1  12      189.11      197.81      4.08 o
  -1   1  12      744.35      775.24      7.62 o
   0   1  12        3.43        6.46      2.65 o
   1   1  12        2.56        1.18      2.89 o
   2   1  12       31.53       27.06      3.66 o
   3   1  12     1379.98     1323.45     13.37 o
   4   1  12      202.38      204.08      9.31 o
   5   1  12      858.81      796.12     11.01 o
   6   1  12      264.23      254.12      7.44 o
   7   1  12       27.42       27.79      4.44 o
   8   1  12      164.78      158.74      6.72 o
   9   1  12      512.98      536.99     13.81 o
  10   1  12       91.92       83.38      5.48 o
  11   1  12       19.39       15.62      5.15 o
  12   1  12      143.31      143.40      7.71 o
  13   1  12       30.50       35.79      6.30 o
  14   1  12        1.10        0.87      6.27 o
 -14   2  12        2.87        2.30      6.26 o
 -13   2  12       10.37        7.94      5.61 o
 -12   2  12      413.46      419.64     10.35 o
 -11   2  12       30.99       33.36      5.47 o
 -10   2  12      251.18      248.90      7.65 o
  -9   2  12       92.38      103.21      5.82 o
  -8   2  12        6.49        5.80      3.90 o
  -7   2  12      167.02      170.81      4.59 o
  -6   2  12      505.48      516.46      6.71 o
  -5   2  12       84.83       76.36      3.36 o
  -4   2  12      915.37      894.62      8.74 o
  -3   2  12      822.24      823.43     10.86 o
  -2   2  12      467.89      490.96      5.81 o
  -1   2  12       58.23       50.26      3.28 o
   0   2  12     2313.20     2298.33     12.11 o
   1   2  12      397.18      394.92      4.40 o
   2   2  12      129.48      127.16      3.87 o
   3   2  12       54.44       47.48      4.20 o
   4   2  12      219.75      226.12      7.60 o
   5   2  12       79.43       74.14      5.98 o
   6   2  12      200.28      193.26      7.67 o
   7   2  12      425.36      438.96      8.17 o
   8   2  12      124.66      104.09      5.84 o
   9   2  12      121.43      118.29      6.48 o
  10   2  12       96.41       79.50      5.59 o
  11   2  12       10.55        9.69      5.02 o
  12   2  12      329.94      349.31      9.44 o
  13   2  12      112.29      104.57      6.99 o
 -14   3  12        3.71        9.48      6.51 o
 -13   3  12        4.99        7.78      5.86 o
 -12   3  12        1.73        3.33      5.41 o
 -11   3  12       27.69       25.58      5.19 o
 -10   3  12        9.96        8.56      4.89 o
  -9   3  12      419.28      401.91      9.41 o
  -8   3  12       25.50       18.26      3.63 o
  -7   3  12      191.62      196.31      4.97 o
  -6   3  12      177.36      164.44      4.41 o
  -5   3  12      438.67      425.55      6.00 o
  -4   3  12       13.38       13.78      2.72 o
  -3   3  12     1455.17     1417.55     17.58 o
  -2   3  12       25.12       21.44      3.42 o
  -1   3  12       22.86       27.83      3.06 o
   0   3  12      203.70      202.79      4.29 o
   1   3  12      515.90      511.34      5.82 o
   2   3  12      634.47      615.80      6.65 o
   3   3  12     1582.14     1555.11     10.97 o
   4   3  12      143.76      137.22      5.10 o
   5   3  12      199.77      180.73      5.90 o
   6   3  12       61.35       55.33      5.02 o
   7   3  12      145.06      137.95      6.22 o
   8   3  12        2.83        5.84      5.05 o
   9   3  12      267.10      266.42      9.68 o
  10   3  12      102.58       94.93      7.24 o
  11   3  12       83.37       74.81      7.24 o
  12   3  12      437.20      458.85     13.29 o
  13   3  12       41.99       38.82      8.48 o
 -13   4  12       37.33       42.10      8.99 o
 -12   4  12      222.90      232.52     11.97 o
 -11   4  12        8.79       10.70      7.91 o
 -10   4  12       28.13       30.58      7.24 o
  -9   4  12       45.13       41.01      6.00 o
  -8   4  12       99.03      112.74      5.72 o
  -7   4  12       44.67       44.48      4.48 o
  -6   4  12      833.33      831.49     10.35 o
  -5   4  12       17.27       13.67      3.98 o
  -4   4  12       95.62       96.15      4.13 o
  -3   4  12       97.59       93.12      4.10 o
  -2   4  12      190.80      172.39      4.71 o
  -1   4  12      151.41      145.28      4.70 o
   0   4  12     1305.94     1304.09     10.27 o
   1   4  12      334.29      313.24      5.55 o
   2   4  12      332.98      300.87      5.58 o
   3   4  12      404.81      395.18      6.63 o
   4   4  12       33.72       35.98      4.00 o
   5   4  12       46.18       44.14      4.46 o
   6   4  12      586.13      604.69     10.32 o
   7   4  12      217.00      224.34      8.73 o
   8   4  12      116.52      114.91      7.50 o
   9   4  12        7.41       11.09      5.72 o
  10   4  12        6.57        8.77      6.87 o
  11   4  12       61.63       59.45      8.09 o
  12   4  12      212.51      227.87     12.83 o
 -12   5  12       40.10       44.90      8.37 o
 -11   5  12      220.59      211.35     10.47 o
 -10   5  12        7.67       16.67      6.15 o
  -9   5  12       69.24       66.28      6.20 o
  -8   5  12        6.24        7.34      4.89 o
  -7   5  12       23.57       29.15      4.76 o
  -6   5  12      112.62      104.35      5.55 o
  -5   5  12      317.22      326.45      7.03 o
  -4   5  12       21.92       23.03      3.87 o
  -3   5  12     1067.19     1087.23     14.18 o
  -2   5  12      155.58      134.51      4.56 o
  -1   5  12      333.98      308.87      6.47 o
   0   5  12       67.22       64.43      4.04 o
   1   5  12       58.49       51.54      4.14 o
   2   5  12        7.02        7.02      3.54 o
   3   5  12      265.98      240.94      5.69 o
   4   5  12      114.60      105.94      4.96 o
   5   5  12       99.91      103.25      5.29 o
   6   5  12      270.65      260.15      7.33 o
   7   5  12       62.26       64.70      5.65 o
   8   5  12      146.96      152.54      7.48 o
   9   5  12      246.07      242.31      9.92 o
  10   5  12       27.97       25.79      6.87 o
  11   5  12       29.28       33.35      8.20 o
 -11   6  12       25.78       28.62      8.22 o
 -10   6  12        5.17        5.80      6.64 o
  -9   6  12      224.43      231.28      8.88 o
  -8   6  12       85.44       95.05      6.97 o
  -7   6  12       80.60       84.37      5.72 o
  -6   6  12      315.67      336.47      8.25 o
  -5   6  12        5.26        3.52      4.61 o
  -4   6  12       15.84       17.75      3.98 o
  -3   6  12       13.86       14.85      3.79 o
  -2   6  12       85.67       84.81      4.77 o
  -1   6  12       26.88       24.13      3.80 o
   0   6  12      479.06      483.27      8.05 o
   1   6  12      298.97      296.06      8.25 o
   2   6  12       88.87       90.63      5.93 o
   3   6  12      152.73      150.32      6.43 o
   4   6  12       62.00       62.72      5.46 o
   5   6  12       94.14      100.11      5.81 o
   6   6  12      329.60      308.82      8.18 o
   7   6  12       66.30       64.25      6.61 o
   8   6  12       17.07       29.02      5.96 o
   9   6  12       93.52      110.42      8.13 o
  10   6  12       27.43       40.11      7.86 o
  -9   7  12      332.35      372.99     10.96 o
  -8   7  12        4.55        5.62      6.14 o
  -7   7  12       22.39       20.03      5.53 o
  -6   7  12       24.41       29.15      5.39 o
  -5   7  12       69.08       71.33      5.70 o
  -4   7  12        6.61       10.60      4.55 o
  -3   7  12      141.01      144.91      6.00 o
  -2   7  12        0.01        0.91      4.74 o
  -1   7  12      128.08      116.33      5.64 o
   0   7  12       62.55       65.59      5.41 o
   1   7  12        8.32        7.26      4.86 o
   2   7  12      138.45      131.17      6.28 o
   3   7  12      615.52      617.17     10.67 o
   4   7  12      107.83      108.41      7.01 o
   5   7  12       38.43       31.29      5.78 o
   6   7  12       67.33       64.52      6.57 o
   7   7  12       10.63        8.32      6.44 o
   8   7  12        2.59        9.98      6.83 o
  -6   8  12      318.11      344.09     14.35 o
  -5   8  12       29.58       35.68      9.58 o
  -4   8  12        8.31       12.55      7.89 o
  -3   8  12       34.67       29.64      9.01 o
  -2   8  12       54.74       52.70      9.37 o
  -1   8  12       14.15       10.78     10.09 o
   0   8  12      109.43      114.26     18.60 o
   1   8  12       58.59       58.67     16.35 o
   2   8  12        0.71        3.85     15.07 o
   3   8  12       14.24        7.05     14.11 o
   4   8  12        0.10        5.45     14.43 o
   5   8  12       26.61       28.53     16.35 o
  -5  -8  13       14.23       -5.45     17.95 o
  -4  -8  13      228.13      245.27     24.05 o
  -3  -8  13       52.06       51.94     17.31 o
  -2  -8  13       35.15       41.04     17.63 o
  -1  -8  13      216.23      194.93     21.80 o
   0  -8  13      263.48      233.08     21.48 o
   1  -8  13       87.24       98.07     12.77 o
   2  -8  13       67.39       78.55     19.24 o
   3  -8  13       19.21        8.98     17.63 o
   4  -8  13       96.73       83.36     20.84 o
  -8  -7  13        0.74        5.72      9.18 o
  -7  -7  13        9.59        0.96     13.79 o
  -6  -7  13        1.88        7.69     12.50 o
  -5  -7  13       98.55      122.15     16.35 o
  -4  -7  13       18.72       15.27      9.78 o
  -3  -7  13       16.94       12.54      9.01 o
  -2  -7  13       45.45       48.68     10.45 o
  -1  -7  13       20.23       23.82      7.76 o
   0  -7  13       21.55       28.82      8.53 o
   1  -7  13      131.01      125.41      9.87 o
   2  -7  13       39.70       50.41      9.06 o
   3  -7  13      129.83      126.48     10.36 o
   4  -7  13       11.50       20.50     11.40 o
   5  -7  13       18.52       15.73     11.47 o
   6  -7  13        0.64        4.67     11.54 o
   7  -7  13       40.23       40.40     21.16 o
 -10  -6  13       75.33       69.27     11.79 o
  -9  -6  13        1.93       11.28      9.03 o
  -8  -6  13      202.54      218.01     18.92 o
  -7  -6  13       67.23       71.82     15.07 o
  -6  -6  13        3.38       10.90     11.86 o
  -5  -6  13       16.78       20.52     10.58 o
  -4  -6  13      187.31      184.95     11.99 o
  -3  -6  13        4.87        2.63      8.78 o
  -2  -6  13       19.08       11.65      7.71 o
  -1  -6  13       21.45       24.04      7.35 o
   0  -6  13      483.50      496.62     13.85 o
   1  -6  13       91.63       93.90      9.10 o
   2  -6  13       22.61       16.64      7.43 o
   3  -6  13      178.57      174.83     10.52 o
   4  -6  13      140.45      136.90      9.97 o
   5  -6  13      429.41      436.19     14.05 o
   6  -6  13      388.65      374.15     26.29 o
   7  -6  13       18.39       18.60     18.92 o
   8  -6  13       35.91       39.11     20.84 o
   9  -6  13        3.97        1.93     12.79 o
 -12  -5  13       30.20       43.53     11.54 o
 -11  -5  13       28.50       37.83     11.11 o
 -10  -5  13      166.93      182.13     27.89 o
  -9  -5  13      212.05      206.12     12.47 o
  -8  -5  13       28.11       41.04     14.11 o
  -7  -5  13       77.96       72.14     12.82 o
  -6  -5  13       46.53       50.34     11.86 o
  -5  -5  13      152.43      166.40     15.39 o
  -4  -5  13        0.09        1.26      6.87 o
  -3  -5  13      862.91      860.61     20.50 o
  -2  -5  13       72.97       59.45      7.97 o
  -1  -5  13        2.70        5.50      7.72 o
   0  -5  13       39.48       38.51      7.70 o
   1  -5  13      126.71      113.56     14.68 o
   2  -5  13      201.07      193.42      9.99 o
   3  -5  13      112.38      108.65      8.80 o
   4  -5  13      180.70      182.86     10.61 o
   5  -5  13      320.60      311.71     15.24 o
   6  -5  13        5.05        6.67      9.84 o
   7  -5  13      235.31      236.00     14.36 o
   8  -5  13      516.02      510.73     29.50 o
   9  -5  13      175.02      163.10     14.48 o
  10  -5  13       48.68       45.04     12.28 o
  11  -5  13       51.73       63.29     13.94 o
 -13  -4  13       13.20       11.22      9.84 o
 -12  -4  13      152.71      152.51     13.38 o
 -11  -4  13       16.22       20.24      9.62 o
 -10  -4  13       63.55       70.25      9.49 o
  -9  -4  13       12.17       12.91      8.50 o
  -8  -4  13       31.41       20.52     10.90 o
  -7  -4  13      167.95      150.04     15.71 o
  -6  -4  13      295.83      295.28     18.27 o
  -5  -4  13        9.76       12.44      5.90 o
  -4  -4  13      251.76      223.04      7.89 o
  -3  -4  13      236.79      222.86      8.00 o
  -2  -4  13       87.63       83.98      6.15 o
  -1  -4  13      526.74      507.48     13.07 o
   0  -4  13      699.12      736.32     12.13 o
   1  -4  13      189.99      192.85      7.66 o
   2  -4  13       82.78       75.14      8.12 o
   3  -4  13       15.15       19.50      8.00 o
   4  -4  13      133.25      111.99     10.72 o
   5  -4  13      172.27      164.57     12.60 o
   6  -4  13      516.17      519.40     20.52 o
   7  -4  13      262.10      270.23     14.01 o
   8  -4  13       47.42       41.36     16.99 o
   9  -4  13        8.89        7.87     11.89 o
  10  -4  13       75.40       71.07     13.03 o
  11  -4  13       88.29       89.37     14.79 o
  12  -4  13       45.47       53.72     13.94 o
 -13  -3  13       47.39       46.77      8.86 o
 -12  -3  13       10.18        7.62      7.44 o
 -11  -3  13      101.52      106.67      8.74 o
 -10  -3  13       17.46       18.98      5.74 o
  -9  -3  13      593.15      578.69     18.42 o
  -8  -3  13       23.55       19.29      4.76 o
  -7  -3  13       80.68       70.81      5.28 o
  -6  -3  13       27.00       29.22      4.53 o
  -5  -3  13      204.19      198.98      6.71 o
  -4  -3  13      326.28      315.90      6.94 o
  -3  -3  13      349.84      343.77      5.50 o
  -2  -3  13       74.20       73.59      3.36 o
  -1  -3  13      583.19      559.30      6.57 o
   0  -3  13       69.67       60.85      3.43 o
   1  -3  13      991.25      934.12      9.32 o
   2  -3  13      411.39      396.94      5.75 o
   3  -3  13       44.73       47.30      3.41 o
   4  -3  13       29.57       30.34      3.86 o
   5  -3  13      240.74      262.18     12.90 o
   6  -3  13        5.24        4.34      8.99 o
   7  -3  13       45.95       53.54     15.07 o
   8  -3  13      118.17      111.89     18.27 o
   9  -3  13      114.14       98.23     12.54 o
  10  -3  13       36.79       53.25     11.50 o
  11  -3  13      199.75      215.71     19.24 o
  12  -3  13      180.95      185.78     16.10 o
 -14  -2  13       77.89       91.85     10.14 o
 -13  -2  13        1.34        2.82      7.46 o
 -12  -2  13      342.51      355.49     12.51 o
 -11  -2  13        5.17        8.19      5.33 o
 -10  -2  13       25.47       19.49      5.30 o
  -9  -2  13        0.23        5.39      4.56 o
  -8  -2  13       30.24       28.82      4.95 o
  -7  -2  13      222.15      202.39      7.09 o
  -6  -2  13      825.74      826.81      9.24 o
  -5  -2  13       34.06       32.98      4.11 o
  -4  -2  13     1791.81     1720.53     11.34 o
  -3  -2  13      185.52      184.84      4.44 o
  -2  -2  13        3.51        3.96      2.89 o
  -1  -2  13      205.14      190.71      4.73 o
   0  -2  13      369.34      358.13      5.40 o
   1  -2  13       27.83       22.55      3.08 o
   2  -2  13      150.10      145.48      4.25 o
   3  -2  13      182.58      173.56      5.63 o
   4  -2  13     1308.49     1294.12     14.57 o
   5  -2  13      405.10      421.74     11.91 o
   6  -2  13     1021.27     1059.34     13.23 o
   7  -2  13      175.38      172.13      6.99 o
   8  -2  13       60.93       55.87      5.57 o
   9  -2  13       46.12       39.91      5.44 o
  10  -2  13       15.86       17.95      5.13 o
  11  -2  13      168.80      169.66      7.86 o
  12  -2  13       14.10       19.18      6.11 o
  13  -2  13       20.47       27.72      6.87 o
 -14  -1  13        5.58       -0.78      8.77 o
 -13  -1  13       42.92       36.42      6.68 o
 -12  -1  13       25.15       29.47      6.56 o
 -11  -1  13       44.18       42.22      5.88 o
 -10  -1  13       82.25       78.09      5.44 o
  -9  -1  13      310.51      297.69      7.21 o
  -8  -1  13       75.80       80.71      4.42 o
  -7  -1  13        1.31       -0.39      3.67 o
  -6  -1  13      571.80      579.15      8.98 o
  -5  -1  13      509.79      506.40      7.62 o
  -4  -1  13      518.29      514.48      6.89 o
  -3  -1  13      311.13      300.25      5.81 o
  -2  -1  13       31.83       30.51      3.15 o
  -1  -1  13       17.06       18.67      3.17 o
   0  -1  13      225.74      225.54      4.76 o
   1  -1  13      502.72      468.11      6.32 o
   2  -1  13      908.73      888.80      8.29 o
   3  -1  13       33.58       33.27      4.05 o
   4  -1  13      310.98      282.03      8.33 o
   5  -1  13      142.82      149.85      6.54 o
   6  -1  13       92.78       95.71      5.85 o
   7  -1  13      147.39      153.84      6.69 o
   8  -1  13      740.58      767.80     12.98 o
   9  -1  13      131.68      114.91      6.54 o
  10  -1  13       20.62       25.35      5.30 o
  11  -1  13      154.08      158.76      7.77 o
  12  -1  13       23.84       22.40      6.02 o
  13  -1  13      336.74      345.35     11.94 o
 -14   0  13      258.30      265.67     10.57 o
 -13   0  13       29.99       38.20      7.56 o
 -12   0  13      372.36      374.68     10.90 o
 -11   0  13       54.20       53.17      5.96 o
 -10   0  13      653.45      645.05     10.96 o
  -9   0  13        5.04        8.11      3.83 o
  -8   0  13       29.83       20.04      3.46 o
  -7   0  13      156.39      140.82      5.13 o
  -6   0  13       62.46       53.47      3.94 o
  -5   0  13      178.21      171.67      5.25 o
  -4   0  13       33.46       35.71      3.72 o
  -3   0  13        0.28        1.86      3.14 o
  -2   0  13       30.29       23.51      2.97 o
  -1   0  13       94.01       92.42      3.21 o
   0   0  13     1424.97     1431.48      9.12 o
   1   0  13       33.45       30.18      2.79 o
   2   0  13      110.06      103.36      3.89 o
   3   0  13       32.98       34.32      4.24 o
   4   0  13      559.51      526.01      9.11 o
   5   0  13      399.63      421.25      8.62 o
   6   0  13      207.35      204.61      7.80 o
   7   0  13        2.63        1.11      5.24 o
   8   0  13       14.10       16.21      4.67 o
   9   0  13       29.69       26.98      5.11 o
  10   0  13      264.76      256.01      8.68 o
  11   0  13      330.02      338.53     11.73 o
  12   0  13       90.64       93.43      8.10 o
  13   0  13       66.98       78.65      8.33 o
 -14   1  13        5.59        8.87      7.24 o
 -13   1  13       44.47       37.10      6.78 o
 -12   1  13       23.94       25.14      5.70 o
 -11   1  13       43.51       42.98      5.36 o
 -10   1  13       81.02       86.18      5.68 o
  -9   1  13      312.84      288.40      7.12 o
  -8   1  13       75.89       78.14      4.46 o
  -7   1  13        2.10        5.95      3.28 o
  -6   1  13      573.55      585.36      7.79 o
  -5   1  13      510.08      503.10      7.29 o
  -4   1  13      533.83      532.45      7.83 o
  -3   1  13      303.58      297.31      5.70 o
  -2   1  13       31.90       32.40      3.08 o
  -1   1  13       16.03       23.32      2.83 o
   0   1  13      223.61      219.50      4.68 o
   1   1  13      504.14      478.86      6.27 o
   2   1  13      901.05      878.38      8.65 o
   3   1  13       33.24       38.71      4.02 o
   4   1  13      311.55      285.62      7.65 o
   5   1  13      139.66      130.88      6.25 o
   6   1  13       94.28       91.08      5.83 o
   7   1  13      146.13      142.96      5.86 o
   8   1  13      742.88      749.30     10.88 o
   9   1  13      134.58      125.56      6.88 o
  10   1  13       20.15       18.48      5.43 o
  11   1  13      156.24      163.05      8.41 o
  12   1  13       22.85       23.49      6.48 o
  13   1  13      336.43      359.85     12.38 o
 -14   2  13       78.11       93.18      7.93 o
 -13   2  13        1.37        2.37      5.83 o
 -12   2  13      344.51      364.77      9.79 o
 -11   2  13        5.19        6.03      4.92 o
 -10   2  13       27.78       25.36      4.96 o
  -9   2  13        0.27        4.58      4.76 o
  -8   2  13       29.89       29.73      4.10 o
  -7   2  13      219.29      203.16      5.63 o
  -6   2  13      825.00      827.62      8.41 o
  -5   2  13       33.90       34.11      3.73 o
  -4   2  13     1791.87     1709.19     12.92 o
  -3   2  13      180.92      185.04      4.83 o
  -2   2  13        2.98        2.09      2.89 o
  -1   2  13      207.33      195.95      4.67 o
   0   2  13      369.26      360.90      5.79 o
   1   2  13       27.88       20.16      3.49 o
   2   2  13      141.17      132.73      4.64 o
   3   2  13      190.31      179.95      6.22 o
   4   2  13     1305.49     1276.50     20.87 o
   5   2  13      407.37      424.03      9.63 o
   6   2  13     1019.49     1043.07     12.85 o
   7   2  13      175.13      160.54      6.24 o
   8   2  13       60.23       57.01      5.48 o
   9   2  13       46.95       42.80      5.77 o
  10   2  13       16.61       16.75      5.17 o
  11   2  13      169.30      165.14      7.76 o
  12   2  13       12.97       17.23      6.26 o
  13   2  13       19.86       21.84      7.23 o
 -13   3  13       44.26       42.11      6.90 o
 -12   3  13        9.42        6.93      5.85 o
 -11   3  13      101.25       99.78      6.71 o
 -10   3  13       17.63       25.41      5.36 o
  -9   3  13      593.63      604.77     10.49 o
  -8   3  13       23.43       21.43      4.00 o
  -7   3  13       76.20       69.17      4.33 o
  -6   3  13       24.92       21.28      3.64 o
  -5   3  13      200.99      195.53      5.06 o
  -4   3  13      328.41      336.07      5.15 o
  -3   3  13      346.90      342.13      5.84 o
  -2   3  13       74.20       69.06      3.64 o
  -1   3  13      573.72      555.07      6.28 o
   0   3  13       73.01       64.60      3.44 o
   1   3  13      995.24      924.86      9.11 o
   2   3  13      413.66      381.56      6.21 o
   3   3  13       39.13       42.53      4.71 o
   4   3  13       29.96       26.51      3.68 o
   5   3  13      249.14      247.90      7.11 o
   6   3  13        4.05        3.55      4.13 o
   7   3  13       47.49       51.10      6.53 o
   8   3  13      119.21      139.22      7.55 o
   9   3  13      111.95       97.51      7.45 o
  10   3  13       36.82       41.64      7.43 o
  11   3  13      194.48      199.14     10.48 o
  12   3  13      181.89      175.00     12.77 o
 -13   4  13       14.00       27.69      8.71 o
 -12   4  13      153.46      186.86     11.42 o
 -11   4  13       16.18       18.57      7.69 o
 -10   4  13       61.55       67.06      7.88 o
  -9   4  13       10.86       10.70      6.94 o
  -8   4  13       30.82       34.26      5.52 o
  -7   4  13      165.83      163.02      7.03 o
  -6   4  13      298.71      318.08      7.99 o
  -5   4  13        9.83        4.18      3.76 o
  -4   4  13      257.02      259.31      6.13 o
  -3   4  13      234.85      218.33      5.32 o
  -2   4  13       87.30       88.19      4.54 o
  -1   4  13      526.49      521.63      7.67 o
   0   4  13      706.58      735.04      8.11 o
   1   4  13      190.72      187.72      5.41 o
   2   4  13       81.54       73.49      4.54 o
   3   4  13       13.36       13.90      3.56 o
   4   4  13      132.96      108.76      5.91 o
   5   4  13      178.01      165.59      7.05 o
   6   4  13      509.83      525.60     10.09 o
   7   4  13      262.36      263.28      9.74 o
   8   4  13       45.10       43.78      6.62 o
   9   4  13        9.08       14.47      6.58 o
  10   4  13       76.67       84.64      8.26 o
  11   4  13       86.50       87.47      9.09 o
  12   4  13       48.41       49.72      9.73 o
 -12   5  13       29.19       30.17      8.16 o
 -11   5  13       28.67       35.73      8.08 o
 -10   5  13      166.98      182.01      9.81 o
  -9   5  13      210.80      223.39      9.66 o
  -8   5  13       28.16       27.12      5.99 o
  -7   5  13       74.96       77.25      5.43 o
  -6   5  13       45.39       34.21      4.29 o
  -5   5  13      153.12      140.91      5.44 o
  -4   5  13        0.09        2.57      3.54 o
  -3   5  13      852.75      862.27      9.38 o
  -2   5  13       72.90       76.03      4.44 o
  -1   5  13        1.61       -1.89      3.80 o
   0   5  13       39.69       39.84      4.63 o
   1   5  13      128.84      117.47      5.10 o
   2   5  13      199.57      195.20      5.93 o
   3   5  13      104.55       98.94      4.98 o
   4   5  13      181.36      192.81      6.11 o
   5   5  13      316.65      315.39      8.94 o
   6   5  13        3.97        2.15      5.27 o
   7   5  13      235.60      239.16      8.37 o
   8   5  13      520.05      549.61     11.59 o
   9   5  13      179.36      170.69      8.03 o
  10   5  13       49.17       51.16      7.79 o
  11   5  13       53.41       52.18      7.37 o
 -10   6  13       70.58       71.73      8.40 o
  -9   6  13        1.50       10.18      6.96 o
  -8   6  13      202.21      214.13      8.66 o
  -7   6  13       64.85       67.69      5.85 o
  -6   6  13        4.89        4.70      4.87 o
  -5   6  13       16.72       19.10      4.67 o
  -4   6  13      189.20      194.81      5.75 o
  -3   6  13        3.94        3.21      3.78 o
  -2   6  13       19.19       15.86      4.09 o
  -1   6  13       23.27       22.53      4.41 o
   0   6  13      479.62      495.74      9.29 o
   1   6  13       91.69       96.49      5.98 o
   2   6  13       23.80       20.96      4.86 o
   3   6  13      181.59      187.76      6.85 o
   4   6  13      141.41      151.73      6.54 o
   5   6  13      428.20      408.68      9.31 o
   6   6  13      389.92      387.80     10.32 o
   7   6  13       18.13       18.07      6.60 o
   8   6  13       32.58       35.10      6.85 o
   9   6  13        3.64       15.77      6.87 o
  -8   7  13        0.72        2.54      7.38 o
  -7   7  13       10.31       17.01      5.57 o
  -6   7  13        1.96        4.08      5.04 o
  -5   7  13       98.85      101.20      6.45 o
  -4   7  13       20.15       25.86      4.91 o
  -3   7  13       13.86       17.32      5.13 o
  -2   7  13       45.59       47.96      5.71 o
  -1   7  13       19.00       19.21      5.51 o
   0   7  13       22.43       18.76      5.31 o
   1   7  13      130.66      130.00      6.48 o
   2   7  13       41.85       40.93      5.33 o
   3   7  13      130.55      136.23      7.20 o
   4   7  13       11.62        9.17      5.96 o
   5   7  13       19.42       15.78      5.99 o
   6   7  13        0.36        4.30      5.96 o
   7   7  13       41.38       40.22      7.68 o
  -5   8  13       14.20       22.17      9.60 o
  -4   8  13      228.15      256.53     11.20 o
  -3   8  13       54.04       48.94     11.32 o
  -2   8  13       34.84       36.50     11.90 o
  -1   8  13      217.84      222.75     15.64 o
   0   8  13      262.98      284.71     15.87 o
   1   8  13       87.36       88.77      9.28 o
   2   8  13       66.42       70.97      6.87 o
   3   8  13       17.92       16.00      5.76 o
   4   8  13       96.82       94.19      7.51 o
  -4  -8  14      112.59      115.42     19.88 o
  -3  -8  14       13.79       13.47     16.67 o
  -2  -8  14      144.45      116.38     18.60 o
  -1  -8  14       95.82       87.53     17.95 o
   0  -8  14        1.64       19.56     16.35 o
   1  -8  14        2.44       20.17     11.73 o
   2  -8  14        6.70        5.16     11.47 o
   3  -8  14        7.57        8.75     11.31 o
  -7  -7  14        6.85        4.81     13.79 o
  -6  -7  14       25.27       24.69     14.75 o
  -5  -7  14      106.34      105.56     17.15 o
  -4  -7  14       35.99       40.15     10.36 o
  -3  -7  14       13.38       22.19     10.09 o
  -2  -7  14       76.42       72.50     11.31 o
  -1  -7  14      116.85      110.43     12.05 o
   0  -7  14       71.43       74.21      9.42 o
   1  -7  14      174.61      182.00     11.32 o
   2  -7  14      186.39      195.90     11.80 o
   3  -7  14        9.24       12.92      8.89 o
   4  -7  14       70.05       62.44     12.31 o
   5  -7  14       19.88       25.33     11.84 o
   6  -7  14       10.60       24.16     12.34 o
 -10  -6  14      130.46      141.63     13.70 o
  -9  -6  14       44.52       61.34     10.88 o
  -8  -6  14      390.78      447.25     24.37 o
  -7  -6  14        3.50       11.22     14.11 o
  -6  -6  14       61.37       57.07     13.14 o
  -5  -6  14        0.25        5.22      9.85 o
  -4  -6  14       18.30       11.58      9.01 o
  -3  -6  14       22.45       23.08      9.22 o
  -2  -6  14       84.39       77.04      9.13 o
  -1  -6  14      307.42      302.86     13.27 o
   0  -6  14      266.23      255.87     16.86 o
   1  -6  14       17.55       18.06      7.63 o
   2  -6  14       44.13       50.26      8.41 o
   3  -6  14       36.81       42.08      9.10 o
   4  -6  14      189.75      186.59     11.37 o
   5  -6  14      211.09      201.32     11.86 o
   6  -6  14        7.15       14.75     16.67 o
   7  -6  14      124.70      136.58     23.72 o
   8  -6  14       39.80       47.45     20.52 o
 -11  -5  14       68.61       67.15     12.01 o
 -10  -5  14        0.43        8.50     10.20 o
  -9  -5  14       33.99       37.45      9.49 o
  -8  -5  14       38.75       32.38     13.14 o
  -7  -5  14       43.57       40.72     13.47 o
  -6  -5  14       48.45       49.05     13.47 o
  -5  -5  14      330.32      320.78     24.69 o
  -4  -5  14      142.59      121.30     10.72 o
  -3  -5  14       50.94       46.64      7.69 o
  -2  -5  14       14.70       17.80      7.15 o
  -1  -5  14       92.16       92.80      8.97 o
   0  -5  14       28.80       32.45      7.62 o
   1  -5  14       87.32       96.57      8.49 o
   2  -5  14       94.30       94.57      8.98 o
   3  -5  14      186.58      213.42     10.79 o
   4  -5  14      335.24      349.68     12.74 o
   5  -5  14      291.30      311.25     15.60 o
   6  -5  14        1.24       12.10     10.63 o
   7  -5  14      224.01      220.25     20.84 o
   8  -5  14      246.00      241.10     25.65 o
   9  -5  14        9.16       11.12     12.86 o
  10  -5  14        6.62        6.41     13.47 o
 -12  -4  14       19.18       27.54     10.72 o
 -11  -4  14       21.63       28.05     10.04 o
 -10  -4  14       95.57      101.35     10.77 o
  -9  -4  14       16.86       26.75      8.83 o
  -8  -4  14       22.70       27.25     13.14 o
  -7  -4  14       45.66       31.10     13.14 o
  -6  -4  14       88.19       96.49     10.09 o
  -5  -4  14       11.59        6.80      7.59 o
  -4  -4  14      106.37      106.64      7.07 o
  -3  -4  14       76.59       67.40      6.63 o
  -2  -4  14     1461.04     1456.53     16.91 o
  -1  -4  14      330.95      354.09     11.74 o
   0  -4  14       53.83       58.27      6.28 o
   1  -4  14       22.88       27.92      6.13 o
   2  -4  14       16.86       29.62     10.32 o
   3  -4  14        7.85       12.29      7.71 o
   4  -4  14       61.92       55.09     10.30 o
   5  -4  14       72.65       87.51     15.23 o
   6  -4  14        3.94        6.37     10.68 o
   7  -4  14        2.40       16.75     10.09 o
   8  -4  14        0.12        7.05     17.95 o
   9  -4  14       46.09       49.37     13.09 o
  10  -4  14      108.69      108.40     14.40 o
  11  -4  14      144.70      160.06     15.62 o
 -13  -3  14       14.31       15.79      8.53 o
 -12  -3  14       12.55       15.85      7.74 o
 -11  -3  14       90.96       83.69      8.62 o
 -10  -3  14       18.99       19.90      5.80 o
  -9  -3  14      465.65      437.29      9.32 o
  -8  -3  14        4.61        8.90      4.84 o
  -7  -3  14        8.87        9.63      4.17 o
  -6  -3  14       23.71       19.95      4.15 o
  -5  -3  14      755.83      762.45     11.73 o
  -4  -3  14      303.52      290.78      6.26 o
  -3  -3  14       11.87        7.63      2.84 o
  -2  -3  14      151.12      140.94      4.07 o
  -1  -3  14      183.35      177.99      5.03 o
   0  -3  14      587.09      581.11     11.41 o
   1  -3  14      208.57      187.50      8.18 o
   2  -3  14      104.81       94.30      6.93 o
   3  -3  14      236.16      240.54     10.24 o
   4  -3  14       36.68       38.00     10.13 o
   5  -3  14       27.92       33.98      9.97 o
   6  -3  14       59.51       59.57     11.08 o
   7  -3  14      370.10      340.49     22.44 o
   8  -3  14      218.72      210.00     21.80 o
   9  -3  14        1.09        4.51     10.54 o
  10  -3  14      173.08      173.58     14.55 o
  11  -3  14        1.84       11.37     11.25 o
  12  -3  14      119.39      133.69     17.31 o
 -13  -2  14        5.50       12.02      7.56 o
 -12  -2  14       10.45        7.06      5.91 o
 -11  -2  14       24.25       33.67      6.12 o
 -10  -2  14        2.38        5.11      5.40 o
  -9  -2  14       35.13       31.03      4.62 o
  -8  -2  14      758.02      781.36     11.99 o
  -7  -2  14       61.20       63.81      4.99 o
  -6  -2  14       20.12       16.84      4.18 o
  -5  -2  14       44.81       45.18      3.87 o
  -4  -2  14      184.44      191.24      4.86 o
  -3  -2  14       46.84       46.27      3.37 o
  -2  -2  14      235.42      234.12      4.93 o
  -1  -2  14      639.55      656.82      7.72 o
   0  -2  14       11.06       15.33      3.05 o
   1  -2  14       91.82       87.18      3.78 o
   2  -2  14       48.48       38.94      3.45 o
   3  -2  14      591.46      586.24      7.56 o
   4  -2  14      166.97      153.90      5.67 o
   5  -2  14      257.19      258.10      6.93 o
   6  -2  14      235.87      241.86      7.66 o
   7  -2  14        0.00        1.02      4.68 o
   8  -2  14        4.54        6.15      5.02 o
   9  -2  14       41.41       40.42      5.30 o
  10  -2  14       59.43       58.96      6.18 o
  11  -2  14       90.21       87.91      6.82 o
  12  -2  14       86.24       89.67      7.35 o
 -14  -1  14        1.22        6.20      8.91 o
 -13  -1  14       49.35       44.56      7.14 o
 -12  -1  14       20.06       23.92      6.36 o
 -11  -1  14      392.12      391.20     11.15 o
 -10  -1  14       21.27       23.58      5.07 o
  -9  -1  14       48.22       49.78      5.02 o
  -8  -1  14       77.82       70.21      4.68 o
  -7  -1  14        7.29        6.07      3.81 o
  -6  -1  14      155.70      152.45      4.85 o
  -5  -1  14      671.03      633.32      8.59 o
  -4  -1  14      254.90      255.37      5.61 o
  -3  -1  14      172.97      191.56      5.05 o
  -2  -1  14      256.61      253.75      5.43 o
  -1  -1  14       78.49       76.08      3.85 o
   0  -1  14      252.64      231.18      6.13 o
   1  -1  14      154.57      153.92      4.55 o
   2  -1  14        4.00        5.88      3.34 o
   3  -1  14      181.66      161.13      6.74 o
   4  -1  14       82.93       75.76      4.89 o
   5  -1  14       99.92       94.63      5.93 o
   6  -1  14       62.15       61.76      5.66 o
   7  -1  14      490.83      460.45     10.71 o
   8  -1  14      202.04      197.18      7.99 o
   9  -1  14       28.69       32.99      5.47 o
  10  -1  14      149.77      152.16      7.32 o
  11  -1  14       37.66       42.23      6.12 o
  12  -1  14      127.61      131.26      7.98 o
  13  -1  14       21.93       22.62      7.82 o
 -14   0  14      319.80      310.05     11.45 o
 -13   0  14        8.10       13.78      7.15 o
 -12   0  14        3.87        6.52      6.52 o
 -11   0  14      159.77      162.45      8.12 o
 -10   0  14      505.68      514.18     10.14 o
  -9   0  14       58.19       56.88      4.66 o
  -8   0  14      249.52      240.40      5.99 o
  -7   0  14       35.40       33.39      3.65 o
  -6   0  14       31.11       25.33      3.64 o
  -5   0  14        9.76        8.87      3.41 o
  -4   0  14        0.94        4.62      3.38 o
  -3   0  14      278.89      265.94      5.99 o
  -2   0  14     1402.30     1352.83     10.16 o
  -1   0  14      983.78      974.58      8.24 o
   0   0  14      289.14      317.23      5.13 o
   1   0  14        0.51        3.11      2.75 o
   2   0  14      247.21      239.67      4.71 o
   3   0  14       95.92      104.60      4.60 o
   4   0  14      102.65      102.00      5.97 o
   5   0  14      808.01      834.12     11.66 o
   6   0  14      156.47      141.69      6.48 o
   7   0  14      377.13      372.61      9.99 o
   8   0  14        1.03        6.72      4.80 o
   9   0  14      311.39      304.77      8.86 o
  10   0  14      143.40      149.10      7.73 o
  11   0  14        0.04        1.18      6.12 o
  12   0  14      123.97      124.34      8.84 o
  13   0  14        0.61        5.76      6.62 o
 -14   1  14        1.02        2.76      7.49 o
 -13   1  14       47.28       40.21      7.12 o
 -12   1  14       20.12       24.72      5.83 o
 -11   1  14      392.78      400.20      9.80 o
 -10   1  14       21.22       22.18      5.15 o
  -9   1  14       48.36       47.35      5.10 o
  -8   1  14       74.97       70.95      4.87 o
  -7   1  14        8.28        8.85      3.36 o
  -6   1  14      154.91      149.43      5.04 o
  -5   1  14      671.32      628.82      8.11 o
  -4   1  14      251.87      251.13      7.11 o
  -3   1  14      172.92      197.39      5.30 o
  -2   1  14      247.52      246.09      4.98 o
  -1   1  14       75.32       75.15      3.43 o
   0   1  14      252.81      236.70      4.66 o
   1   1  14      140.31      144.35      4.25 o
   2   1  14        5.84        5.41      3.37 o
   3   1  14      181.44      167.69      5.74 o
   4   1  14       84.94       82.84      5.29 o
   5   1  14      100.07       98.15      5.65 o
   6   1  14       61.73       63.05      5.80 o
   7   1  14      492.03      476.49      9.20 o
   8   1  14      200.77      196.22      7.13 o
   9   1  14       29.08       24.28      5.29 o
  10   1  14      153.41      153.73      7.46 o
  11   1  14       36.30       41.17      6.60 o
  12   1  14      128.70      141.41      8.11 o
  13   1  14       21.41       18.21      7.24 o
 -13   2  14        5.29        5.74      6.09 o
 -12   2  14       10.81       15.73      5.49 o
 -11   2  14       23.22       24.51      5.60 o
 -10   2  14        3.18        6.96      5.03 o
  -9   2  14       35.16       30.81      4.73 o
  -8   2  14      762.55      789.67      9.88 o
  -7   2  14       63.27       69.02      4.36 o
  -6   2  14       19.87       15.62      3.44 o
  -5   2  14       48.75       54.62      4.05 o
  -4   2  14      182.70      199.55      5.70 o
  -3   2  14       47.29       43.92      3.39 o
  -2   2  14      226.97      227.10      4.78 o
  -1   2  14      638.91      649.22      7.46 o
   0   2  14       10.99       18.55      3.26 o
   1   2  14       88.13       81.92      3.96 o
   2   2  14       48.13       38.17      3.71 o
   3   2  14      593.94      588.50      8.58 o
   4   2  14      174.42      165.47      6.25 o
   5   2  14      248.76      240.80      8.49 o
   6   2  14      235.60      223.31      7.35 o
   7   2  14        0.17        2.63      5.02 o
   8   2  14        4.52        2.88      4.80 o
   9   2  14       41.46       37.12      5.75 o
  10   2  14       60.05       56.48      6.37 o
  11   2  14       90.45       85.28      7.40 o
  12   2  14       86.31       95.20      8.00 o
 -13   3  14       15.85       11.71      6.52 o
 -12   3  14       12.50       18.94      6.20 o
 -11   3  14       94.10       89.12      6.79 o
 -10   3  14       20.24       21.17      5.41 o
  -9   3  14      465.73      440.12      9.50 o
  -8   3  14        3.83        6.66      4.03 o
  -7   3  14        9.75       10.73      3.74 o
  -6   3  14       23.64       18.13      3.60 o
  -5   3  14      761.15      766.28      8.94 o
  -4   3  14      301.78      295.86      5.96 o
  -3   3  14       11.95        7.46      3.44 o
  -2   3  14      149.09      137.95      4.50 o
  -1   3  14      187.88      189.73      4.39 o
   0   3  14      588.94      558.46      7.12 o
   1   3  14      202.73      192.89      4.93 o
   2   3  14       98.99       82.18      4.59 o
   3   3  14      235.57      228.00      7.69 o
   4   3  14       32.64       31.07      4.98 o
   5   3  14       25.96       25.82      5.06 o
   6   3  14       60.19       64.25      6.69 o
   7   3  14      364.92      357.18     10.46 o
   8   3  14      216.99      200.98      9.17 o
   9   3  14        1.04        4.79      6.57 o
  10   3  14      173.43      184.62      9.49 o
  11   3  14        2.41        4.30      6.70 o
  12   3  14      118.78      136.39      9.46 o
 -12   4  14       19.02       18.87      8.41 o
 -11   4  14       20.97       19.98      8.23 o
 -10   4  14       93.12      102.87     11.93 o
  -9   4  14       16.89       24.91      7.72 o
  -8   4  14       20.63       23.24      6.04 o
  -7   4  14       45.42       47.38      5.73 o
  -6   4  14       88.28       83.70      5.96 o
  -5   4  14       13.35        8.28      4.90 o
  -4   4  14      105.17       99.57      5.10 o
  -3   4  14       76.93       63.05      4.59 o
  -2   4  14     1458.19     1447.28     14.41 o
  -1   4  14      335.19      358.58      6.37 o
   0   4  14       53.55       49.38      4.26 o
   1   4  14       21.38       21.81      4.09 o
   2   4  14       14.77       19.50      3.90 o
   3   4  14        7.30        7.87      4.09 o
   4   4  14       61.18       55.20      5.56 o
   5   4  14       75.70       77.79      6.25 o
   6   4  14        3.91        5.89      5.23 o
   7   4  14        3.51        6.29      6.05 o
   8   4  14        0.14        5.95      6.64 o
   9   4  14       46.30       41.38      7.72 o
  10   4  14      106.81      102.34      8.32 o
  11   4  14      143.88      150.08      9.52 o
 -11   5  14       67.70       68.91      8.73 o
 -10   5  14        0.22        5.38      8.19 o
  -9   5  14       34.23       34.00      7.18 o
  -8   5  14       37.78       39.31      6.24 o
  -7   5  14       46.42       53.01      5.99 o
  -6   5  14       48.52       46.81      5.45 o
  -5   5  14      332.20      345.95      8.31 o
  -4   5  14      141.88      127.33      5.50 o
  -3   5  14       51.39       46.31      4.33 o
  -2   5  14       12.75       11.98      3.54 o
  -1   5  14       96.61       90.61      5.23 o
   0   5  14       29.33       27.43      4.62 o
   1   5  14       83.50       86.05      4.74 o
   2   5  14       96.34       96.88      5.25 o
   3   5  14      186.40      192.44      6.33 o
   4   5  14      338.27      334.34      7.44 o
   5   5  14      291.83      286.07      8.97 o
   6   5  14        1.55        6.79      5.67 o
   7   5  14      219.79      216.35      8.59 o
   8   5  14      244.22      253.52      9.32 o
   9   5  14        9.04        7.55      6.75 o
  10   5  14        5.39        7.71      8.97 o
 -10   6  14      133.11      136.96      9.90 o
  -9   6  14       44.73       56.90      8.12 o
  -8   6  14      396.52      425.30     10.92 o
  -7   6  14        4.33        6.69      6.11 o
  -6   6  14       61.48       64.72      6.22 o
  -5   6  14        0.53        0.14      5.07 o
  -4   6  14       16.38       22.20      4.22 o
  -3   6  14       22.74       24.23      4.37 o
  -2   6  14       79.82       76.02      5.54 o
  -1   6  14      308.13      308.67      7.34 o
   0   6  14      266.48      265.87      7.81 o
   1   6  14       19.15       18.14      4.95 o
   2   6  14       43.65       41.50      5.39 o
   3   6  14       37.78       44.70      5.22 o
   4   6  14      184.60      178.30      7.48 o
   5   6  14      207.19      218.19      7.99 o
   6   6  14        7.09       11.94      6.36 o
   7   6  14      126.97      131.96      8.57 o
   8   6  14       40.66       42.73      7.61 o
  -7   7  14        6.49        6.39      6.76 o
  -6   7  14       25.34       31.14      6.48 o
  -5   7  14      105.52      104.87      7.25 o
  -4   7  14       38.40       39.78      5.42 o
  -3   7  14       13.36       11.90      5.61 o
  -2   7  14       77.34       81.23      6.93 o
  -1   7  14      115.70      123.56      7.20 o
   0   7  14       71.92       67.01      5.98 o
   1   7  14      172.40      175.99      7.38 o
   2   7  14      181.05      175.07      7.25 o
   3   7  14        9.30        7.70      5.41 o
   4   7  14       67.28       68.90      6.70 o
   5   7  14       20.15       22.32      6.35 o
   6   7  14       10.14       11.72      6.26 o
  -4   8  14      110.70      118.96     14.17 o
  -3   8  14       14.12       23.73     11.96 o
  -2   8  14      143.10      148.48      7.89 o
  -1   8  14       93.59      104.90      7.48 o
   0   8  14        1.67        0.83      5.95 o
   1   8  14        1.71        0.50      5.53 o
   2   8  14        6.90        7.18      5.89 o
   3   8  14        7.17       13.47      6.17 o
  -6  -7  15        5.18       11.04     10.67 o
  -5  -7  15       43.87       45.32     11.79 o
  -4  -7  15       14.09       14.65     10.54 o
  -3  -7  15       89.90       93.41     11.68 o
  -2  -7  15       73.27       94.26     12.40 o
  -1  -7  15        1.84       10.39     10.77 o
   0  -7  15        1.98       17.66      8.68 o
   1  -7  15        5.69       13.97      9.43 o
   2  -7  15        8.18        3.59      9.20 o
   3  -7  15       11.48       22.77      9.83 o
   4  -7  15       18.57       24.96     11.54 o
   5  -7  15       44.86       63.79     12.47 o
  -9  -6  15       40.26       39.27     11.34 o
  -8  -6  15       82.29       79.19     17.31 o
  -7  -6  15        4.72        3.80      9.93 o
  -6  -6  15       74.15       81.61     18.43 o
  -5  -6  15       37.13       37.88     10.30 o
  -4  -6  15       31.12       31.14     10.24 o
  -3  -6  15       24.53       29.68     10.07 o
  -2  -6  15      143.87      125.30     10.28 o
  -1  -6  15       28.98       24.84      8.69 o
   0  -6  15       14.16       19.98      7.94 o
   1  -6  15       24.72       30.90      8.47 o
   2  -6  15      101.44      111.06     10.10 o
   3  -6  15      137.48      134.25     15.66 o
   4  -6  15      228.91      246.09     12.62 o
   5  -6  15       72.31       79.62     10.43 o
   6  -6  15       84.05       75.34     13.46 o
   7  -6  15       89.27      108.37     23.08 o
   8  -6  15       11.01       19.24     18.92 o
 -10  -5  15        6.48        5.07     10.42 o
  -9  -5  15      118.73      121.13     12.80 o
  -8  -5  15       15.11       10.58     12.82 o
  -7  -5  15       26.45       17.52      9.63 o
  -6  -5  15       18.19       31.66      9.78 o
  -5  -5  15      121.61      124.89     28.05 o
  -4  -5  15        0.70        9.67      7.90 o
  -3  -5  15        9.34        8.50      7.84 o
  -2  -5  15        2.07        8.36      8.05 o
  -1  -5  15       45.06       42.65      8.30 o
   0  -5  15      154.91      166.18     10.50 o
   1  -5  15      311.17      339.06     14.02 o
   2  -5  15       14.45       11.67      7.50 o
   3  -5  15      147.66      156.33     10.54 o
   4  -5  15      151.87      144.87     10.68 o
   5  -5  15        9.81       12.74      8.50 o
   6  -5  15      351.60      366.37     31.42 o
   7  -5  15       48.67       57.54     13.02 o
   8  -5  15       86.07       79.19     21.48 o
   9  -5  15       43.65       58.39     13.69 o
 -12  -4  15       11.77       23.40     12.50 o
 -11  -4  15       31.00       31.99     10.85 o
 -10  -4  15       28.24       24.85      9.97 o
  -9  -4  15       61.63       65.40     13.79 o
  -8  -4  15      105.66      100.85     11.63 o
  -7  -4  15       24.55       36.64      8.83 o
  -6  -4  15      179.28      154.82     16.19 o
  -5  -4  15      105.74       98.27     10.20 o
  -4  -4  15      173.80      158.63      8.08 o
  -3  -4  15      242.25      225.76      8.66 o
  -2  -4  15      764.96      775.66     13.43 o
  -1  -4  15       19.02       16.15      7.31 o
   0  -4  15      150.40      144.98      8.28 o
   1  -4  15       30.25       23.99      6.43 o
   2  -4  15       58.97       62.92      7.54 o
   3  -4  15      105.83      106.92      9.39 o
   4  -4  15       90.11       96.66      9.24 o
   5  -4  15       44.17       45.70     11.40 o
   6  -4  15       25.27       23.46     11.01 o
   7  -4  15      155.19      183.30     14.15 o
   8  -4  15       12.60       13.47     19.24 o
   9  -4  15       34.50       50.58     12.94 o
  10  -4  15        0.67        8.81     12.63 o
 -12  -3  15        9.19        5.79      9.06 o
 -11  -3  15      115.84       90.93     10.77 o
 -10  -3  15        2.07        4.34      6.04 o
  -9  -3  15       89.07       75.53      6.16 o
  -8  -3  15       51.28       55.84      5.24 o
  -7  -3  15       80.75       75.77      5.44 o
  -6  -3  15       59.13       58.90      4.94 o
  -5  -3  15      343.58      358.46     11.17 o
  -4  -3  15       18.15       18.42      6.26 o
  -3  -3  15      379.70      377.75      9.83 o
  -2  -3  15      439.63      448.89      8.93 o
  -1  -3  15       81.99       68.18      6.48 o
   0  -3  15      368.81      385.45     10.12 o
   1  -3  15       59.08       57.35      6.55 o
   2  -3  15      104.14       97.17      7.58 o
   3  -3  15      103.61       90.45      7.28 o
   4  -3  15       14.08       25.76     10.00 o
   5  -3  15       96.35       92.46     16.83 o
   6  -3  15      236.54      261.85     32.22 o
   7  -3  15      188.30      176.33     19.88 o
   8  -3  15      150.55      171.20     22.12 o
   9  -3  15       41.37       43.03     18.60 o
  10  -3  15      260.29      272.44     17.52 o
  11  -3  15        0.40        0.87     12.83 o
 -13  -2  15       16.99       17.51      7.76 o
 -12  -2  15       64.49       61.34      6.44 o
 -11  -2  15        4.61        4.51      5.30 o
 -10  -2  15       21.21       16.22      5.24 o
  -9  -2  15        1.78        1.82      4.59 o
  -8  -2  15      545.01      540.83     10.05 o
  -7  -2  15       51.54       52.40      5.13 o
  -6  -2  15        4.68       10.24      4.36 o
  -5  -2  15      356.28      350.06      6.90 o
  -4  -2  15       23.97       25.64      3.53 o
  -3  -2  15      354.31      341.16      6.14 o
  -2  -2  15     1007.07     1009.94     14.48 o
  -1  -2  15      166.78      133.43      4.64 o
   0  -2  15       93.93       92.62      3.82 o
   1  -2  15        7.95        4.12      2.93 o
   2  -2  15      266.04      248.59      5.22 o
   3  -2  15      117.71      117.00      4.36 o
   4  -2  15      596.29      620.26     10.30 o
   5  -2  15      332.74      342.92     11.02 o
   6  -2  15       43.27       38.60      5.18 o
   7  -2  15        5.69       10.94      4.99 o
   8  -2  15       14.18       20.13      5.34 o
   9  -2  15       36.75       36.69      5.58 o
  10  -2  15       76.78       87.42      6.79 o
  11  -2  15      155.05      160.78      9.69 o
  12  -2  15        7.27       17.65     12.64 o
 -13  -1  15       24.03       29.38      7.24 o
 -12  -1  15       42.00       48.48      6.97 o
 -11  -1  15      384.18      372.27     10.97 o
 -10  -1  15       25.21       25.85      5.27 o
  -9  -1  15       63.67       63.19      5.28 o
  -8  -1  15       68.45       62.02      5.16 o
  -7  -1  15      291.81      291.38      7.27 o
  -6  -1  15      148.55      140.06      4.93 o
  -5  -1  15       47.04       49.54      4.06 o
  -4  -1  15       20.03       18.98      3.43 o
  -3  -1  15        5.28        8.48      3.30 o
  -2  -1  15      175.06      175.52      5.06 o
  -1  -1  15      293.72      266.11      5.13 o
   0  -1  15      121.14      115.87      5.04 o
   1  -1  15      318.51      335.75      5.96 o
   2  -1  15      224.28      220.50      5.21 o
   3  -1  15      301.59      291.44      6.30 o
   4  -1  15      331.04      318.28      7.21 o
   5  -1  15        1.39        0.77      4.35 o
   6  -1  15      778.56      807.25     15.22 o
   7  -1  15      313.91      313.01      9.40 o
   8  -1  15       21.98       18.38      5.74 o
   9  -1  15       71.16       64.54      6.05 o
  10  -1  15        9.56       11.23      5.84 o
  11  -1  15       76.05       81.07      7.20 o
  12  -1  15      131.27      139.34      9.35 o
 -13   0  15       48.36       53.24      8.08 o
 -12   0  15       30.99       31.05      7.28 o
 -11   0  15      167.34      177.95      8.64 o
 -10   0  15        3.02        8.70      5.12 o
  -9   0  15      108.80       94.25      5.20 o
  -8   0  15        2.78        1.99      3.65 o
  -7   0  15        7.85        7.01      3.63 o
  -6   0  15      387.54      369.43      6.83 o
  -5   0  15       79.61       73.32      4.60 o
  -4   0  15      611.10      540.73      7.62 o
  -3   0  15        9.64       11.51      3.41 o
  -2   0  15     1575.74     1580.95     12.02 o
  -1   0  15      298.62      338.63      5.97 o
   0   0  15     1194.13     1207.72     10.61 o
   1   0  15       33.94       21.41      3.55 o
   2   0  15       82.22       93.43      4.35 o
   3   0  15       16.16       18.32      3.72 o
   4   0  15       39.89       41.26      5.18 o
   5   0  15       10.09       13.08      5.06 o
   6   0  15      271.92      253.60      8.03 o
   7   0  15       63.20       58.50      5.93 o
   8   0  15       32.56       32.27      5.16 o
   9   0  15      203.56      198.07      8.46 o
  10   0  15        8.48       12.19      6.09 o
  11   0  15       58.47       67.09      7.68 o
  12   0  15       18.91       22.43      7.51 o
 -13   1  15       23.58       30.65      7.12 o
 -12   1  15       40.99       42.41      6.20 o
 -11   1  15      385.30      380.72      9.97 o
 -10   1  15       25.21       25.60      5.35 o
  -9   1  15       65.90       81.48      5.62 o
  -8   1  15       71.99       67.42      4.85 o
  -7   1  15      293.22      291.95      6.05 o
  -6   1  15      155.82      145.33      5.08 o
  -5   1  15       46.89       55.52      4.11 o
  -4   1  15       19.94       13.91      3.80 o
  -3   1  15        6.82        8.19      3.67 o
  -2   1  15      177.10      174.56      4.36 o
  -1   1  15      292.84      266.41      4.95 o
   0   1  15      128.96      122.72      4.10 o
   1   1  15      324.35      326.01      5.80 o
   2   1  15      224.36      221.02      5.40 o
   3   1  15      304.59      282.24      7.24 o
   4   1  15      327.55      320.57      7.28 o
   5   1  15        1.21        2.98      4.81 o
   6   1  15      774.36      763.74     12.73 o
   7   1  15      318.90      313.53      9.22 o
   8   1  15       21.75       17.35      4.93 o
   9   1  15       73.16       73.60      6.19 o
  10   1  15        8.77       11.78      6.05 o
  11   1  15       75.63       80.06      7.48 o
  12   1  15      128.39      131.65      8.62 o
 -13   2  15       16.94       23.06      6.33 o
 -12   2  15       66.32       69.70      6.72 o
 -11   2  15        4.42        0.95      5.33 o
 -10   2  15       21.15       19.45      5.36 o
  -9   2  15        1.42        2.52      4.65 o
  -8   2  15      547.06      551.11      8.70 o
  -7   2  15       51.59       48.78      4.36 o
  -6   2  15        5.40        3.76      3.67 o
  -5   2  15      355.80      351.10      6.67 o
  -4   2  15       24.82       19.91      3.84 o
  -3   2  15      354.25      336.61      6.00 o
  -2   2  15     1006.31     1021.18      8.81 o
  -1   2  15      166.83      136.41      4.52 o
   0   2  15       90.81       82.94      3.77 o
   1   2  15        7.63        2.94      2.97 o
   2   2  15      263.35      250.03      5.73 o
   3   2  15      112.26      107.75      4.77 o
   4   2  15      597.68      619.32     10.52 o
   5   2  15      332.63      339.57      8.33 o
   6   2  15       41.16       41.84      5.12 o
   7   2  15        6.77        8.03      4.67 o
   8   2  15       13.51       16.49      5.20 o
   9   2  15       40.12       45.44      5.67 o
  10   2  15       75.60       81.63      7.22 o
  11   2  15      155.18      150.35      8.32 o
  12   2  15        5.97       10.71      6.93 o
 -12   3  15        8.46        8.22      8.10 o
 -11   3  15      112.87      100.90      7.04 o
 -10   3  15        2.13        2.18      5.37 o
  -9   3  15       89.62       88.74      6.19 o
  -8   3  15       50.31       52.96      4.62 o
  -7   3  15       80.93       78.68      4.74 o
  -6   3  15       61.23       58.07      4.35 o
  -5   3  15      343.24      356.47      6.84 o
  -4   3  15       18.00       15.01      4.12 o
  -3   3  15      376.87      372.83      7.16 o
  -2   3  15      442.18      459.63      8.23 o
  -1   3  15       82.94       70.69      4.50 o
   0   3  15      364.34      383.05      7.15 o
   1   3  15       61.89       65.21      4.26 o
   2   3  15      103.74      101.97      5.03 o
   3   3  15      110.88       99.33      5.31 o
   4   3  15       16.23       13.27      4.93 o
   5   3  15       95.74       86.56      6.96 o
   6   3  15      236.79      235.33      8.98 o
   7   3  15      187.10      172.20      8.65 o
   8   3  15      150.63      137.59      8.06 o
   9   3  15       39.35       36.32      6.82 o
  10   3  15      260.44      264.74     11.25 o
  11   3  15        0.37        1.18      7.72 o
 -12   4  15       12.74       17.39      9.20 o
 -11   4  15       32.11       31.47      9.08 o
 -10   4  15       28.15       27.02      8.22 o
  -9   4  15       64.54       67.19      8.37 o
  -8   4  15      105.61       95.16      7.10 o
  -7   4  15       24.50       25.12      5.09 o
  -6   4  15      179.27      175.48      7.43 o
  -5   4  15      104.93       94.75      6.38 o
  -4   4  15      173.57      163.04      5.88 o
  -3   4  15      235.22      216.81      6.27 o
  -2   4  15      772.53      805.15      9.82 o
  -1   4  15       18.85       20.79      3.88 o
   0   4  15      147.87      139.11      5.40 o
   1   4  15       27.13       24.49      4.25 o
   2   4  15       57.32       58.15      4.76 o
   3   4  15      107.38      108.10      5.44 o
   4   4  15       86.55       88.87      5.28 o
   5   4  15       44.24       40.60      5.77 o
   6   4  15       25.18       23.65      5.84 o
   7   4  15      151.99      141.09      7.27 o
   8   4  15       12.40       16.12      6.70 o
   9   4  15       34.44       33.28      7.11 o
  10   4  15        1.13        8.99      7.69 o
 -10   5  15        6.46       11.80      7.80 o
  -9   5  15      118.68      127.55      9.37 o
  -8   5  15       16.48       16.28      5.78 o
  -7   5  15       27.31       33.38      5.68 o
  -6   5  15       17.77       24.73      4.97 o
  -5   5  15      117.42      122.48      6.47 o
  -4   5  15        0.69        3.99      4.28 o
  -3   5  15        7.81        9.35      3.95 o
  -2   5  15        2.46        3.65      4.31 o
  -1   5  15       45.34       39.26      4.86 o
   0   5  15      154.45      167.45      6.44 o
   1   5  15      310.90      321.85      7.26 o
   2   5  15       14.47       13.36      4.09 o
   3   5  15      148.97      133.17      5.75 o
   4   5  15      150.98      151.19      6.22 o
   5   5  15        9.78       11.80      5.30 o
   6   5  15      349.79      360.76     10.38 o
   7   5  15       49.50       43.26      6.39 o
   8   5  15       86.15       92.80      7.43 o
   9   5  15       44.95       45.18      6.85 o
  -9   6  15       37.79       40.22      8.40 o
  -8   6  15       79.97       89.62      7.46 o
  -7   6  15        4.70        7.73      5.91 o
  -6   6  15       68.85       71.87      6.95 o
  -5   6  15       37.62       40.92      5.58 o
  -4   6  15       30.21       28.91      5.03 o
  -3   6  15       26.55       34.33      5.12 o
  -2   6  15      143.14      142.72      6.65 o
  -1   6  15       29.01       26.25      4.83 o
   0   6  15       15.46       10.70      4.68 o
   1   6  15       23.11       23.79      5.35 o
   2   6  15      102.31       96.48      6.56 o
   3   6  15      133.68      133.84      7.03 o
   4   6  15      229.65      231.85      7.91 o
   5   6  15       72.33       76.72      6.23 o
   6   6  15       83.14       86.85      6.72 o
   7   6  15       88.93       91.30      7.82 o
   8   6  15       10.57       12.27      7.81 o
  -6   7  15        5.51        4.44      6.20 o
  -5   7  15       43.55       47.71      7.03 o
  -4   7  15       14.08       22.94      5.88 o
  -3   7  15       90.52       92.18      6.97 o
  -2   7  15       70.74       79.87      7.01 o
  -1   7  15        1.68        5.82      6.00 o
   0   7  15        1.60        2.76      5.46 o
   1   7  15        7.30        8.63      5.47 o
   2   7  15        8.17       10.02      5.52 o
   3   7  15       10.31        5.71      5.80 o
   4   7  15       19.94       15.41      5.87 o
   5   7  15       44.33       54.80      6.76 o
  -5  -7  16       18.78       23.29     11.08 o
  -4  -7  16       42.98       36.41     10.82 o
  -3  -7  16       64.00       58.88     11.63 o
  -2  -7  16       14.46       24.67     10.40 o
  -1  -7  16       52.17       40.90     11.14 o
   0  -7  16       29.90       26.88      9.12 o
   1  -7  16        4.43       18.17      9.60 o
   2  -7  16       37.29       46.25     10.45 o
   3  -7  16       46.80       64.74     11.56 o
   4  -7  16       13.47       29.84     12.83 o
  -8  -6  16       11.94       15.09     10.75 o
  -7  -6  16       30.28       36.00     11.86 o
  -6  -6  16       17.69       12.27     10.54 o
  -5  -6  16       14.74       12.28      9.86 o
  -4  -6  16      294.92      298.34     40.40 o
  -3  -6  16       56.43       67.06     12.05 o
  -2  -6  16      119.16       84.05      9.64 o
  -1  -6  16        5.93        7.08      7.84 o
   0  -6  16       24.74       26.05      9.24 o
   1  -6  16       12.55       25.44      8.43 o
   2  -6  16       28.57       31.71      9.45 o
   3  -6  16      205.32      196.84     12.62 o
   4  -6  16      133.82      151.43     12.37 o
   5  -6  16      107.12      118.14     12.43 o
   6  -6  16        2.94        6.88     11.57 o
   7  -6  16       92.27      104.00     14.61 o
 -10  -5  16        6.49       15.01      8.39 o
  -9  -5  16       21.91       17.71     10.90 o
  -8  -5  16       22.55       29.77     11.40 o
  -7  -5  16      108.06      102.67     12.54 o
  -6  -5  16      124.58      135.71     13.14 o
  -5  -5  16      137.51      133.80     12.87 o
  -4  -5  16       52.64       54.19     16.19 o
  -3  -5  16       39.15       34.47      8.60 o
  -2  -5  16        4.97        8.25      7.51 o
  -1  -5  16      236.83      242.27     11.82 o
   0  -5  16      117.91      115.76     10.33 o
   1  -5  16       39.30       35.36     10.75 o
   2  -5  16       20.78       30.24      8.57 o
   3  -5  16       15.24       13.03      8.85 o
   4  -5  16       35.30       38.09      9.31 o
   5  -5  16      237.71      230.22     12.51 o
   6  -5  16      514.72      574.30     20.82 o
   7  -5  16       62.83       76.73     14.29 o
   8  -5  16       47.73       80.47     20.20 o
   9  -5  16       11.67        9.53     13.02 o
 -11  -4  16        2.84        4.53      8.55 o
 -10  -4  16       89.71       84.07     10.09 o
  -9  -4  16       28.36       35.65     11.33 o
  -8  -4  16       37.53       42.55     10.71 o
  -7  -4  16       52.45       56.31     10.07 o
  -6  -4  16       33.88       31.08      9.59 o
  -5  -4  16       99.18       85.17     10.88 o
  -4  -4  16      287.97      282.26      9.67 o
  -3  -4  16      360.71      376.29     10.57 o
  -2  -4  16      480.55      512.30     11.95 o
  -1  -4  16       38.74       41.56      6.45 o
   0  -4  16        6.48       -0.05      8.19 o
   1  -4  16      100.85       93.33      7.69 o
   2  -4  16      369.08      368.83     11.04 o
   3  -4  16      252.06      253.01      9.96 o
   4  -4  16        1.62       10.32      8.34 o
   5  -4  16       42.83       54.96     12.09 o
   6  -4  16        6.80       21.45     10.94 o
   7  -4  16       74.85       82.12     13.92 o
   8  -4  16       66.98       70.85     19.56 o
   9  -4  16       33.12       37.19     19.56 o
  10  -4  16        5.86       17.91     12.90 o
 -12  -3  16       40.48       40.35      8.95 o
 -11  -3  16       77.80       66.85      9.14 o
 -10  -3  16       15.90       25.09      7.85 o
  -9  -3  16        1.06        4.93      9.16 o
  -8  -3  16       43.57       37.33      7.73 o
  -7  -3  16      246.09      261.84     13.02 o
  -6  -3  16      159.72      147.73      8.83 o
  -5  -3  16      166.81      160.64      9.19 o
  -4  -3  16      102.71       90.37      8.20 o
  -3  -3  16      260.34      251.51     11.34 o
  -2  -3  16       39.49       39.14      5.63 o
  -1  -3  16      242.71      252.72      8.98 o
   0  -3  16       48.92       46.99      6.66 o
   1  -3  16       47.67       41.05      7.07 o
   2  -3  16      154.41      136.71      8.36 o
   3  -3  16       63.16       51.98      7.24 o
   4  -3  16      139.97      121.53      8.37 o
   5  -3  16      676.06      700.27     20.99 o
   6  -3  16      382.42      427.54     21.64 o
   7  -3  16      131.97      165.43     21.48 o
   8  -3  16       10.11       33.02     16.99 o
   9  -3  16       58.81       95.22     19.88 o
  10  -3  16       14.53       14.05     11.86 o
  11  -3  16       14.72       19.73     12.79 o
 -12  -2  16      102.93      103.27      8.36 o
 -11  -2  16       22.36       22.63      5.96 o
 -10  -2  16      101.23      100.14      6.31 o
  -9  -2  16       93.67       92.33      5.73 o
  -8  -2  16      422.50      452.47      9.70 o
  -7  -2  16       27.24       25.01      4.79 o
  -6  -2  16        2.53       -0.65      4.26 o
  -5  -2  16       11.26       16.03      3.92 o
  -4  -2  16      507.52      526.45      7.93 o
  -3  -2  16      437.75      459.80      9.09 o
  -2  -2  16       40.32       42.78      3.67 o
  -1  -2  16       61.88       72.56      4.01 o
   0  -2  16       11.28       15.37      3.27 o
   1  -2  16       21.82       21.84      3.39 o
   2  -2  16      205.68      200.38      5.16 o
   3  -2  16      109.64      114.79      4.58 o
   4  -2  16       73.05       72.06      4.50 o
   5  -2  16        1.50        0.27      4.22 o
   6  -2  16       48.67       47.08      6.94 o
   7  -2  16       57.31       59.73      6.13 o
   8  -2  16       73.00       72.26      6.79 o
   9  -2  16      115.60      116.61      7.09 o
  10  -2  16       15.77       24.73     12.40 o
  11  -2  16       36.40       27.71     12.94 o
 -13  -1  16      139.22      131.55      8.89 o
 -12  -1  16       33.39       31.08      7.21 o
 -11  -1  16       86.18       91.55      7.94 o
 -10  -1  16        6.50       11.81      4.94 o
  -9  -1  16       14.94       16.96      4.62 o
  -8  -1  16       46.18       42.47      5.21 o
  -7  -1  16      123.67      123.42      5.66 o
  -6  -1  16       69.14       68.52      4.56 o
  -5  -1  16        3.44        7.54      3.86 o
  -4  -1  16       97.36       92.50      4.49 o
  -3  -1  16      100.45      101.82      4.47 o
  -2  -1  16      168.33      143.60      4.92 o
  -1  -1  16      288.81      278.81      5.32 o
   0  -1  16      103.59      112.60      4.37 o
   1  -1  16      232.61      249.41      5.59 o
   2  -1  16      184.09      183.76      5.11 o
   3  -1  16       12.06       13.64      3.64 o
   4  -1  16       37.84       39.62      4.81 o
   5  -1  16      663.48      654.49     11.04 o
   6  -1  16      785.71      801.55     12.41 o
   7  -1  16       43.44       41.56      5.45 o
   8  -1  16       86.56      104.17      7.41 o
   9  -1  16       47.52       50.91      6.13 o
  10  -1  16       85.24       81.81      7.43 o
  11  -1  16       15.79       20.13      6.39 o
  12  -1  16      211.51      207.31     10.24 o
 -13   0  16       49.88       49.54      8.34 o
 -12   0  16      221.87      216.40      9.77 o
 -11   0  16       70.95       69.59      7.13 o
 -10   0  16      399.30      401.62      9.86 o
  -9   0  16       12.81       17.60      4.56 o
  -8   0  16        6.01        7.64      4.16 o
  -7   0  16       55.17       55.29      4.56 o
  -6   0  16       47.80       51.51      4.47 o
  -5   0  16       85.25       64.23      4.83 o
  -4   0  16      196.52      191.84      5.39 o
  -3   0  16      274.56      288.80      6.28 o
  -2   0  16      492.84      510.45      7.73 o
  -1   0  16       95.26       76.36      4.10 o
   0   0  16       96.07       82.66      4.31 o
   1   0  16      412.77      428.01      6.95 o
   2   0  16      928.69      940.47      9.73 o
   3   0  16     1336.66     1396.47     11.75 o
   4   0  16       70.50       62.48      5.48 o
   5   0  16      717.11      706.04     13.54 o
   6   0  16      455.28      447.62     10.11 o
   7   0  16       64.31       65.19      6.13 o
   8   0  16       93.89       89.44      6.27 o
   9   0  16       32.81       35.99      5.69 o
  10   0  16        6.14        6.89      5.83 o
  11   0  16        0.70        1.94      6.41 o
  12   0  16       10.88       13.35      7.03 o
 -13   1  16      137.34      140.22      8.97 o
 -12   1  16       34.29       31.11      7.01 o
 -11   1  16       86.59       80.12      6.86 o
 -10   1  16        6.45        6.93      4.94 o
  -9   1  16       17.52       18.35      4.89 o
  -8   1  16       46.01       45.39      4.58 o
  -7   1  16      121.89      127.74      5.14 o
  -6   1  16       66.24       61.64      4.63 o
  -5   1  16        3.49        3.50      3.92 o
  -4   1  16       94.20       88.18      5.05 o
  -3   1  16       97.19      109.43      4.64 o
  -2   1  16      167.84      139.43      4.81 o
  -1   1  16      282.82      270.74      5.17 o
   0   1  16      103.99      108.25      4.14 o
   1   1  16      232.71      240.74      6.06 o
   2   1  16      178.96      175.63      5.99 o
   3   1  16       10.15       11.32      3.93 o
   4   1  16       36.61       37.37      5.17 o
   5   1  16      665.17      644.63     11.61 o
   6   1  16      782.51      789.14     15.11 o
   7   1  16       43.34       40.03      6.09 o
   8   1  16       88.40       84.90      5.96 o
   9   1  16       45.10       49.45      5.78 o
  10   1  16       85.81       81.65      7.45 o
  11   1  16       13.46        8.73      6.51 o
  12   1  16      215.23      218.48     10.09 o
 -12   2  16      103.43       97.67      7.45 o
 -11   2  16       22.53       24.40      6.13 o
 -10   2  16       98.96       96.60      6.79 o
  -9   2  16       93.32       95.52      5.94 o
  -8   2  16      422.06      432.09     12.51 o
  -7   2  16       29.11       28.62      4.26 o
  -6   2  16        2.02        4.90      3.53 o
  -5   2  16       11.37       17.68      3.79 o
  -4   2  16      506.13      523.73      8.57 o
  -3   2  16      440.06      461.35      7.61 o
  -2   2  16       40.35       41.26      3.62 o
  -1   2  16       64.04       67.54      3.98 o
   0   2  16       11.88       13.86      3.44 o
   1   2  16       22.55       21.44      3.61 o
   2   2  16      211.77      199.47      5.46 o
   3   2  16      107.46      106.04      4.88 o
   4   2  16       72.96       74.58      4.78 o
   5   2  16        0.76        6.92      4.87 o
   6   2  16       49.71       51.71      6.64 o
   7   2  16       56.17       52.15      5.99 o
   8   2  16       75.60       73.00      6.51 o
   9   2  16      114.10      106.54      7.47 o
  10   2  16       15.97       13.17      5.97 o
  11   2  16       33.01       36.62      7.63 o
 -12   3  16       39.83       39.39      8.53 o
 -11   3  16       77.88       71.49      8.98 o
 -10   3  16       17.45       16.49      7.29 o
  -9   3  16        0.94        8.78      6.55 o
  -8   3  16       43.52       37.89      6.22 o
  -7   3  16      241.97      252.35      8.28 o
  -6   3  16      160.27      154.36      7.00 o
  -5   3  16      166.61      160.23      7.04 o
  -4   3  16      101.23       99.90      6.50 o
  -3   3  16      259.62      254.37      7.57 o
  -2   3  16       39.37       40.44      4.38 o
  -1   3  16      240.84      259.15      6.49 o
   0   3  16       44.84       43.83      4.16 o
   1   3  16       47.65       44.45      4.49 o
   2   3  16      154.98      154.15      5.42 o
   3   3  16       59.12       53.77      4.69 o
   4   3  16      140.96      137.14      6.30 o
   5   3  16      673.82      659.14     14.78 o
   6   3  16      381.78      386.78     11.63 o
   7   3  16      132.03      127.01     10.18 o
   8   3  16       11.89       12.34      6.79 o
   9   3  16       61.34       65.25      8.47 o
  10   3  16       15.14       20.10      6.95 o
  11   3  16       15.54       13.08      7.55 o
 -11   4  16        2.82        4.84      8.83 o
 -10   4  16       87.75       87.07     10.26 o
  -9   4  16       26.39       33.04      8.82 o
  -8   4  16       37.16       36.15      5.94 o
  -7   4  16       50.02       50.47      6.29 o
  -6   4  16       31.96       33.97      5.49 o
  -5   4  16       99.31      114.29      6.89 o
  -4   4  16      283.59      269.37      6.85 o
  -3   4  16      358.75      368.95      7.49 o
  -2   4  16      480.42      494.05      9.94 o
  -1   4  16       41.81       38.95      4.62 o
   0   4  16        7.63        7.73      4.22 o
   1   4  16       99.26      100.09      5.14 o
   2   4  16      379.46      376.21      7.70 o
   3   4  16      261.40      254.07      6.75 o
   4   4  16        1.62        4.77      4.52 o
   5   4  16       42.44       44.15      6.05 o
   6   4  16        7.58       11.36      5.70 o
   7   4  16       74.14       78.69      7.39 o
   8   4  16       64.65       61.06      6.77 o
   9   4  16       32.46       30.33      7.17 o
  10   4  16        5.76       10.74      7.94 o
 -10   5  16        6.94        7.11      7.60 o
  -9   5  16       22.24       22.57      7.75 o
  -8   5  16       22.57       24.46      6.65 o
  -7   5  16      101.94      113.93      6.91 o
  -6   5  16      121.02      128.72      6.81 o
  -5   5  16      138.16      134.75      6.80 o
  -4   5  16       52.61       55.00      4.97 o
  -3   5  16       42.88       46.75      5.37 o
  -2   5  16        4.85        7.44      4.42 o
  -1   5  16      239.95      259.51      7.67 o
   0   5  16      117.97      117.78      6.11 o
   1   5  16       39.25       34.80      4.55 o
   2   5  16       22.19       20.02      4.52 o
   3   5  16       14.52       16.23      4.67 o
   4   5  16       36.08       34.68      5.23 o
   5   5  16      239.00      249.56     11.37 o
   6   5  16      513.04      527.31     16.10 o
   7   5  16       62.69       58.46      6.85 o
   8   5  16       48.29       51.44      6.92 o
   9   5  16       10.53        5.18      6.54 o
  -8   6  16       11.78       21.06      6.71 o
  -7   6  16       31.56       32.82      7.09 o
  -6   6  16       19.42       20.94      6.48 o
  -5   6  16       14.82       14.57      5.32 o
  -4   6  16      300.08      301.75      8.82 o
  -3   6  16       52.61       60.21      5.95 o
  -2   6  16      119.35      104.40      6.22 o
  -1   6  16        4.93        6.44      4.61 o
   0   6  16       25.92       27.92      5.35 o
   1   6  16       12.70        8.31      5.18 o
   2   6  16       26.04       23.84      5.76 o
   3   6  16      206.01      209.54      8.10 o
   4   6  16      133.82      143.61      7.63 o
   5   6  16      108.47      114.28      7.47 o
   6   6  16        2.74        5.29      5.61 o
   7   6  16       92.63       96.96      7.61 o
  -5   7  16       18.95       28.68      7.37 o
  -4   7  16       42.95       52.86      6.78 o
  -3   7  16       62.76       75.16      7.00 o
  -2   7  16       14.28       17.93      5.92 o
  -1   7  16       49.55       48.87      6.44 o
   0   7  16       28.28       24.49      5.69 o
   1   7  16        4.50        8.76      5.56 o
   2   7  16       36.56       46.76      6.40 o
   3   7  16       45.83       53.89      7.02 o
   4   7  16       13.97       20.97      6.59 o
  -4  -7  17       45.98       50.52     12.71 o
  -3  -7  17       13.91        7.03     11.32 o
  -2  -7  17       46.26       56.59     25.17 o
  -1  -7  17       24.20       13.94     11.54 o
   0  -7  17        7.27        2.81      9.26 o
   1  -7  17        3.20        0.32     12.17 o
   2  -7  17       77.16       83.24     15.84 o
  -7  -6  17       54.69       56.43     12.09 o
  -6  -6  17       53.47       54.14     12.40 o
  -5  -6  17       98.24      107.79     22.92 o
  -4  -6  17       59.19       68.10     11.86 o
  -3  -6  17       68.59       70.68     20.52 o
  -2  -6  17        0.36       -0.16      9.45 o
  -1  -6  17       16.06       19.28      9.62 o
   0  -6  17       19.54       18.73      9.68 o
   1  -6  17        1.31        3.33     11.12 o
   2  -6  17       62.70       54.56     11.40 o
   3  -6  17      207.66      243.11     18.31 o
   4  -6  17       67.05       82.07     14.81 o
   5  -6  17      128.40      138.15     12.05 o
   6  -6  17        1.20       10.12     12.71 o
  -9  -5  17        2.93        4.63     10.87 o
  -8  -5  17       45.54       50.92     18.60 o
  -7  -5  17       13.82       17.56     10.67 o
  -6  -5  17        4.13        7.15      9.77 o
  -5  -5  17      238.28      230.44     20.52 o
  -4  -5  17       32.89       37.29     10.72 o
  -3  -5  17        1.95        6.64      8.27 o
  -2  -5  17       96.73       90.15     13.62 o
  -1  -5  17      595.31      612.92     16.87 o
   0  -5  17      200.30      190.37     11.85 o
   1  -5  17        2.05       -3.45      9.17 o
   2  -5  17      112.49      110.35     10.82 o
   3  -5  17        1.64        3.43      8.94 o
   4  -5  17      409.04      420.65     16.89 o
   5  -5  17      180.03      205.15     16.99 o
   6  -5  17       37.76       44.10     11.01 o
   7  -5  17       80.91       91.04     14.01 o
   8  -5  17       37.16       67.33     22.76 o
 -10  -4  17      122.59      109.03     10.42 o
  -9  -4  17       42.94       47.53     11.86 o
  -8  -4  17       66.19       61.47     11.31 o
  -7  -4  17      125.63      125.96     12.69 o
  -6  -4  17       89.93       87.47     12.98 o
  -5  -4  17      170.32      177.28     13.45 o
  -4  -4  17      419.25      417.99     11.42 o
  -3  -4  17       55.10       53.61      7.29 o
  -2  -4  17        1.16        8.45      6.38 o
  -1  -4  17        9.60        6.32      6.48 o
   0  -4  17       35.12       34.11      9.06 o
   1  -4  17      266.47      258.49     10.27 o
   2  -4  17      131.04      125.06      9.67 o
   3  -4  17      101.37       92.34      8.28 o
   4  -4  17       83.18       89.09      8.70 o
   5  -4  17      111.07      120.58     10.89 o
   6  -4  17       32.36       46.42     12.41 o
   7  -4  17       58.81       67.33     20.20 o
   8  -4  17       18.16       18.92     20.20 o
   9  -4  17       31.44       54.18     22.44 o
 -11  -3  17       50.98       48.02     10.22 o
 -10  -3  17       14.38        7.59      8.87 o
  -9  -3  17        3.07       12.29     10.65 o
  -8  -3  17       48.14       56.10      9.90 o
  -7  -3  17      179.90      188.36     15.00 o
  -6  -3  17      258.59      265.06     10.90 o
  -5  -3  17       38.75       38.55      7.41 o
  -4  -3  17      349.65      351.94     11.84 o
  -3  -3  17       32.29       28.03      6.19 o
  -2  -3  17      367.04      389.46     19.34 o
  -1  -3  17      311.61      322.79      8.96 o
   0  -3  17        0.73       -0.40      6.48 o
   1  -3  17      160.50      153.87      8.67 o
   2  -3  17      118.30      108.94      8.08 o
   3  -3  17       67.59       56.10      7.35 o
   4  -3  17      429.42      445.76     12.64 o
   5  -3  17      293.21      316.05     13.32 o
   6  -3  17       78.26       62.52     12.92 o
   7  -3  17        6.95       10.90     18.60 o
   8  -3  17       17.30       27.25     19.88 o
   9  -3  17       41.11       70.53     22.76 o
  10  -3  17       53.24       66.67     14.92 o
 -12  -2  17       35.19       52.92      7.53 o
 -11  -2  17       22.14       21.29      6.30 o
 -10  -2  17      264.97      244.64      8.12 o
  -9  -2  17       73.95       72.26      5.88 o
  -8  -2  17       20.33       21.90      5.31 o
  -7  -2  17        9.35       11.99      4.88 o
  -6  -2  17       26.58       26.96      4.91 o
  -5  -2  17      204.16      198.20      6.26 o
  -4  -2  17      951.14      957.55     10.16 o
  -3  -2  17        1.04        1.85      3.56 o
  -2  -2  17      210.67      197.78      5.27 o
  -1  -2  17       84.48       85.54      4.53 o
   0  -2  17       13.77       15.06      3.45 o
   1  -2  17      218.33      218.58      5.40 o
   2  -2  17       82.17       82.69      4.21 o
   3  -2  17        4.17        8.86      3.53 o
   4  -2  17       45.05       47.34      4.16 o
   5  -2  17       12.86       16.73      4.58 o
   6  -2  17       20.42       18.18      5.04 o
   7  -2  17      241.66      212.88     23.72 o
   8  -2  17       35.07       10.90     22.12 o
   9  -2  17        7.05        1.28     16.03 o
  10  -2  17        1.31        8.34     17.31 o
  11  -2  17       90.67      103.97     16.17 o
 -12  -1  17       24.28       22.28      7.48 o
 -11  -1  17       42.69       46.03      7.47 o
 -10  -1  17       21.41       28.39      5.49 o
  -9  -1  17       37.56       38.82      5.37 o
  -8  -1  17       69.95       64.05      5.90 o
  -7  -1  17      232.89      236.30      7.68 o
  -6  -1  17       18.42       21.13      3.98 o
  -5  -1  17      132.22      136.84      5.63 o
  -4  -1  17       90.21       91.00      4.63 o
  -3  -1  17        4.13        5.73      3.80 o
  -2  -1  17      112.24      110.98      4.90 o
  -1  -1  17      162.10      170.10      4.94 o
   0  -1  17      463.30      466.69      7.19 o
   1  -1  17       22.37       22.53      3.83 o
   2  -1  17      200.80      202.94      5.57 o
   3  -1  17       51.16       50.30      4.34 o
   4  -1  17      706.96      726.95     10.41 o
   5  -1  17      543.32      519.70     10.47 o
   6  -1  17       25.89       24.43      5.21 o
   7  -1  17       10.37        8.69      5.11 o
   8  -1  17       61.30       64.50      6.77 o
   9  -1  17        7.58        6.16      5.49 o
  10  -1  17      162.37      163.62      8.67 o
  11  -1  17      223.78      248.03      9.86 o
 -12   0  17       25.07       26.90      6.83 o
 -11   0  17       29.88       31.55      7.08 o
 -10   0  17      264.96      269.04      9.12 o
  -9   0  17      237.60      246.61      7.61 o
  -8   0  17      149.22      133.91      5.79 o
  -7   0  17      191.30      199.97      6.05 o
  -6   0  17        6.14        2.17      4.06 o
  -5   0  17       17.84       17.12      4.35 o
  -4   0  17      238.16      236.48      7.40 o
  -3   0  17        8.77        7.85      3.73 o
  -2   0  17      154.76      155.26      5.40 o
  -1   0  17       37.58       24.99      3.63 o
   0   0  17       54.82       54.99      4.20 o
   1   0  17      350.90      357.92      7.01 o
   2   0  17       71.48       79.47      4.71 o
   3   0  17       18.84       23.96      4.20 o
   4   0  17        9.29        8.53      4.33 o
   5   0  17      251.26      250.68      8.26 o
   6   0  17       16.96       17.88      6.31 o
   7   0  17      196.95      185.49      8.10 o
   8   0  17        8.51       15.64      5.33 o
   9   0  17        7.69       14.76      5.61 o
  10   0  17        4.07        5.04      6.15 o
  11   0  17        1.91        4.30      7.08 o
 -12   1  17       24.33       28.58      7.65 o
 -11   1  17       43.45       54.84      6.73 o
 -10   1  17       19.56       26.91      5.54 o
  -9   1  17       37.58       39.46      5.36 o
  -8   1  17       68.81       71.36      5.00 o
  -7   1  17      234.96      260.75      6.88 o
  -6   1  17       18.28       20.83      4.32 o
  -5   1  17      135.00      137.26      5.93 o
  -4   1  17       92.78      102.48      5.40 o
  -3   1  17        4.41        7.18      3.92 o
  -2   1  17      120.01      119.45      4.75 o
  -1   1  17      161.36      173.63      5.14 o
   0   1  17      462.56      464.55      9.00 o
   1   1  17       23.87       21.00      3.98 o
   2   1  17      195.78      196.69      6.45 o
   3   1  17       50.60       53.10      5.04 o
   4   1  17      707.51      740.31     10.84 o
   5   1  17      546.78      517.34     10.89 o
   6   1  17       26.06       24.44      5.70 o
   7   1  17        9.82       11.15      5.30 o
   8   1  17       63.26       61.72      6.08 o
   9   1  17        7.32       11.33      5.64 o
  10   1  17      158.15      153.53      8.40 o
  11   1  17      225.79      247.38      9.69 o
 -12   2  17       35.01       43.14      6.92 o
 -11   2  17       22.60       24.30      6.44 o
 -10   2  17      269.36      270.28      9.28 o
  -9   2  17       73.76       75.03      6.04 o
  -8   2  17       21.16       20.27      4.24 o
  -7   2  17        8.87        8.10      4.28 o
  -6   2  17       26.66       32.02      4.30 o
  -5   2  17      202.00      199.91      5.98 o
  -4   2  17      949.92      968.27     11.62 o
  -3   2  17        1.03        0.87      3.90 o
  -2   2  17      210.68      200.24      5.13 o
  -1   2  17       82.73       82.19      4.35 o
   0   2  17       13.56       12.93      3.55 o
   1   2  17      216.97      213.86      5.43 o
   2   2  17       76.66       78.50      4.64 o
   3   2  17        4.20        8.11      3.90 o
   4   2  17       42.51       33.98      4.08 o
   5   2  17       12.43       10.23      4.96 o
   6   2  17       20.50       15.44      6.06 o
   7   2  17      245.85      253.73      8.63 o
   8   2  17       37.39       33.66      5.84 o
   9   2  17        7.02        7.77      6.46 o
  10   2  17        1.06        3.73      7.60 o
  11   2  17       94.14       83.79      8.98 o
 -11   3  17       49.67       60.34      9.85 o
 -10   3  17       12.81       22.24      8.71 o
  -9   3  17        2.94        5.58      6.89 o
  -8   3  17       44.70       43.49      5.95 o
  -7   3  17      181.93      183.18      8.15 o
  -6   3  17      258.56      293.14      8.66 o
  -5   3  17       38.30       33.52      5.91 o
  -4   3  17      346.61      376.02      9.31 o
  -3   3  17       31.40       31.40      4.72 o
  -2   3  17      366.22      390.01      7.75 o
  -1   3  17      314.46      338.01      7.93 o
   0   3  17        0.73        3.66      3.87 o
   1   3  17      163.19      158.39      5.76 o
   2   3  17      122.93      124.44      5.47 o
   3   3  17       66.72       59.11      4.69 o
   4   3  17      432.38      448.99      9.41 o
   5   3  17      296.37      302.46      9.03 o
   6   3  17       78.53       71.34      6.60 o
   7   3  17        6.53        8.59      5.23 o
   8   3  17       15.36       21.73      7.13 o
   9   3  17       41.78       42.65      7.25 o
  10   3  17       49.18       65.05      8.73 o
 -10   4  17      124.41      125.10     10.10 o
  -9   4  17       42.89       50.58      8.37 o
  -8   4  17       64.91       59.35      6.82 o
  -7   4  17      125.02      124.94      7.60 o
  -6   4  17       88.87       96.63      6.62 o
  -5   4  17      169.33      171.09      7.17 o
  -4   4  17      423.71      439.50      9.51 o
  -3   4  17       55.57       54.48      5.49 o
  -2   4  17        0.85        2.24      4.21 o
  -1   4  17        9.17        8.18      4.39 o
   0   4  17       35.07       37.13      4.81 o
   1   4  17      264.79      267.12      7.21 o
   2   4  17      125.48      125.98      5.93 o
   3   4  17      101.36      100.15      5.70 o
   4   4  17       82.39       80.83      5.63 o
   5   4  17      106.90      119.90      6.83 o
   6   4  17       32.97       36.47      6.29 o
   7   4  17       63.11       55.59      6.89 o
   8   4  17       18.63       15.69      6.22 o
   9   4  17       31.49       31.99      7.00 o
  -9   5  17        2.82        4.87      8.71 o
  -8   5  17       44.46       50.72      7.13 o
  -7   5  17       14.60       14.48      5.48 o
  -6   5  17        4.19        7.21      5.57 o
  -5   5  17      240.43      262.20      8.42 o
  -4   5  17       30.51       32.12      5.35 o
  -3   5  17        1.74        6.15      4.98 o
  -2   5  17       94.07       95.64      6.45 o
  -1   5  17      596.12      626.66     10.85 o
   0   5  17      200.17      196.73      7.23 o
   1   5  17        2.30        4.92      4.80 o
   2   5  17      113.21      109.07      6.11 o
   3   5  17        1.39        6.42      4.67 o
   4   5  17      406.57      429.19      9.12 o
   5   5  17      178.03      176.46      7.66 o
   6   5  17       37.84       38.40      6.51 o
   7   5  17       78.28       83.42      7.43 o
   8   5  17       36.39       35.98      6.81 o
  -7   6  17       53.75       58.55      7.48 o
  -6   6  17       52.54       51.73      6.49 o
  -5   6  17       97.34      115.75      7.49 o
  -4   6  17       58.45       61.85      6.13 o
  -3   6  17       69.02       67.84      6.35 o
  -2   6  17        0.74        2.75      5.44 o
  -1   6  17       17.99       19.23      5.19 o
   0   6  17       20.06       20.83      5.67 o
   1   6  17        0.92        2.22      5.51 o
   2   6  17       60.65       57.69      6.95 o
   3   6  17      207.54      225.46      8.26 o
   4   6  17       67.32       72.05      6.39 o
   5   6  17      127.43      126.54      7.40 o
   6   6  17        1.33        4.06      6.32 o
  -4   7  17       44.51       45.76      7.12 o
  -3   7  17       13.75       21.42      6.73 o
  -2   7  17       47.09       47.90      6.91 o
  -1   7  17       25.65       28.04      6.76 o
   0   7  17        7.23        4.94      5.89 o
   1   7  17        2.68        6.62      6.28 o
   2   7  17       78.06       77.01      6.96 o
  -6  -6  18      359.27      410.79     54.34 o
  -5  -6  18       20.58       20.71     11.27 o
  -4  -6  18        7.36       14.52     10.50 o
  -3  -6  18       12.14       19.23     10.85 o
  -2  -6  18       56.97       69.37     16.35 o
  -1  -6  18       39.11       36.60     10.64 o
   0  -6  18       27.56       19.37     10.26 o
   1  -6  18      126.57      118.40     11.82 o
   2  -6  18       58.19       57.43     11.43 o
   3  -6  18      159.72      166.55     13.19 o
   4  -6  18       38.65       37.20     10.49 o
  -8  -5  18      100.26      114.10     13.13 o
  -7  -5  18       27.21       25.49     10.91 o
  -6  -5  18      194.14      206.95     14.61 o
  -5  -5  18       79.85       75.86     12.60 o
  -4  -5  18       19.32       14.86     10.91 o
  -3  -5  18       73.91       69.88     10.26 o
  -2  -5  18      108.30      102.73     10.81 o
  -1  -5  18       22.90       19.08      9.47 o
   0  -5  18       14.69       11.12      9.82 o
   1  -5  18       11.60       15.31      9.58 o
   2  -5  18        4.03        8.13      9.52 o
   3  -5  18      312.28      331.07     15.01 o
   4  -5  18      541.71      586.36     18.43 o
   5  -5  18       24.29       29.13      8.59 o
   6  -5  18       87.11       97.76     11.86 o
   7  -5  18      114.71      135.36     12.36 o
  -9  -4  18       30.31       34.75     11.08 o
  -8  -4  18        5.79        7.87     11.10 o
  -7  -4  18       38.55       43.89     11.96 o
  -6  -4  18       16.19       12.97     10.31 o
  -5  -4  18      208.33      206.88     13.87 o
  -4  -4  18       84.95       78.04     12.22 o
  -3  -4  18       78.51       79.68      7.74 o
  -2  -4  18      186.74      178.91      9.27 o
  -1  -4  18       10.43       11.50      7.09 o
   0  -4  18      232.77      227.34     12.55 o
   1  -4  18      251.11      239.42     12.73 o
   2  -4  18       10.96       12.91      7.10 o
   3  -4  18       94.16       94.04      9.27 o
   4  -4  18       53.13       43.26      8.75 o
   5  -4  18       91.78      100.10      9.87 o
   6  -4  18       99.87      110.95     12.05 o
   7  -4  18        8.86       61.56     21.80 o
   8  -4  18        1.47       26.29     21.48 o
 -10  -3  18       50.76       50.45      9.12 o
  -9  -3  18       89.65       90.13     12.09 o
  -8  -3  18      243.83      275.95     15.50 o
  -7  -3  18      139.75      136.24      9.65 o
  -6  -3  18       74.65       77.64      8.68 o
  -5  -3  18      124.89      124.32      9.38 o
  -4  -3  18        6.91        9.56      6.94 o
  -3  -3  18      465.92      476.72     13.77 o
  -2  -3  18      426.86      440.86     13.42 o
  -1  -3  18       14.12       14.93      5.83 o
   0  -3  18      311.26      297.10     10.71 o
   1  -3  18      156.93      149.93      8.87 o
   2  -3  18       25.77       24.45      7.50 o
   3  -3  18      217.19      222.94     10.47 o
   4  -3  18      257.24      285.08     11.31 o
   5  -3  18       93.00       98.54      9.55 o
   6  -3  18        2.21       -1.53     10.33 o
   7  -3  18       16.94       -1.92     23.08 o
   8  -3  18       18.25       22.12     23.72 o
   9  -3  18        8.87       12.50     22.44 o
 -11  -2  18        9.81       11.69      6.27 o
 -10  -2  18       47.52       42.71      5.90 o
  -9  -2  18       27.99       30.93      5.24 o
  -8  -2  18       11.82       11.81      5.18 o
  -7  -2  18      101.39       89.18      6.36 o
  -6  -2  18      623.57      615.39     11.00 o
  -5  -2  18      595.66      596.50     11.33 o
  -4  -2  18      157.19      150.53      5.90 o
  -3  -2  18        3.40        5.19      3.70 o
  -2  -2  18       45.70       46.36      4.15 o
  -1  -2  18      140.89      132.95      4.98 o
   0  -2  18       52.92       50.31      4.02 o
   1  -2  18       48.93       47.36      4.03 o
   2  -2  18       46.84       49.98      4.22 o
   3  -2  18      238.63      239.53      6.01 o
   4  -2  18       97.18       93.93      8.37 o
   5  -2  18      174.05      168.56      9.77 o
   6  -2  18      128.44      133.31     14.64 o
   7  -2  18       86.69       83.28     15.87 o
   8  -2  18       81.87       85.80     14.25 o
   9  -2  18       52.06       41.62     13.81 o
  10  -2  18       85.55      108.75     16.25 o
 -11  -1  18       33.05       39.73      6.95 o
 -10  -1  18      103.40      106.92      7.22 o
  -9  -1  18      337.28      360.77      9.01 o
  -8  -1  18      305.76      325.25      9.18 o
  -7  -1  18       48.30       45.06      5.67 o
  -6  -1  18       95.60       94.18      5.07 o
  -5  -1  18      139.55      139.76      5.80 o
  -4  -1  18       70.94       67.47      4.60 o
  -3  -1  18      544.43      538.50      9.73 o
  -2  -1  18      172.22      171.81      5.64 o
  -1  -1  18      204.47      216.91      6.07 o
   0  -1  18      210.70      208.81      5.77 o
   1  -1  18       81.73       85.43      4.69 o
   2  -1  18       35.00       31.03      4.15 o
   3  -1  18      280.22      281.84      6.65 o
   4  -1  18      588.20      597.35      9.96 o
   5  -1  18       80.98       82.97      5.84 o
   6  -1  18       85.27       84.28      6.50 o
   7  -1  18       50.84       52.07      6.30 o
   8  -1  18       22.41       23.36      6.12 o
   9  -1  18        5.63        2.97      5.77 o
  10  -1  18      183.18      195.68      8.72 o
 -12   0  18      461.01      484.44     14.02 o
 -11   0  18       34.25       33.37      7.52 o
 -10   0  18      326.81      345.21     11.15 o
  -9   0  18       86.55       96.44      7.13 o
  -8   0  18      218.44      223.05      7.00 o
  -7   0  18       31.54       32.77      4.64 o
  -6   0  18      118.38      121.45      5.42 o
  -5   0  18      113.15      112.74      5.78 o
  -4   0  18       10.70        8.48      4.20 o
  -3   0  18       12.48       15.65      4.05 o
  -2   0  18       33.94       35.53      4.12 o
  -1   0  18       49.50       43.88      3.99 o
   0   0  18      407.82      409.78      7.03 o
   1   0  18      201.71      208.32      5.92 o
   2   0  18       25.09       26.65      4.27 o
   3   0  18       14.26       13.22      4.11 o
   4   0  18      352.84      345.37      7.67 o
   5   0  18        0.00        3.87      5.42 o
   6   0  18       45.32       42.18      5.89 o
   7   0  18      133.25      127.21      7.74 o
   8   0  18       35.16       35.58      6.48 o
   9   0  18      368.34      370.58     10.01 o
  10   0  18      123.21      130.90      7.98 o
 -11   1  18       34.16       35.69      6.98 o
 -10   1  18      103.55      116.57      6.86 o
  -9   1  18      336.80      364.58      9.09 o
  -8   1  18      306.31      322.30      7.87 o
  -7   1  18       48.54       42.27      5.06 o
  -6   1  18       95.26       95.11      5.41 o
  -5   1  18      138.98      139.38      6.04 o
  -4   1  18       71.01       69.22      5.00 o
  -3   1  18      545.86      529.28      8.48 o
  -2   1  18      173.25      165.30      5.75 o
  -1   1  18      203.90      212.51      5.74 o
   0   1  18      204.13      205.73      5.85 o
   1   1  18       79.67       81.27      4.77 o
   2   1  18       34.38       31.38      4.91 o
   3   1  18      273.32      278.43      7.60 o
   4   1  18      586.88      618.79     10.34 o
   5   1  18       80.97       77.67      6.37 o
   6   1  18       86.63       80.99      7.00 o
   7   1  18       50.16       47.81      6.93 o
   8   1  18       22.75       29.93      6.07 o
   9   1  18        6.84       12.89      6.23 o
  10   1  18      186.79      200.75      9.13 o
 -11   2  18        9.70       10.72      6.25 o
 -10   2  18       47.71       46.52      6.05 o
  -9   2  18       26.44       24.73      5.36 o
  -8   2  18       13.72       18.45      4.76 o
  -7   2  18      101.39       95.87      5.61 o
  -6   2  18      627.47      644.64     11.80 o
  -5   2  18      598.91      626.27      9.49 o
  -4   2  18      157.40      148.51      6.24 o
  -3   2  18        4.63        8.37      4.04 o
  -2   2  18       45.56       44.72      4.45 o
  -1   2  18      141.17      126.09      5.52 o
   0   2  18       49.29       45.75      4.24 o
   1   2  18       47.26       42.32      4.64 o
   2   2  18       47.08       49.15      4.78 o
   3   2  18      239.15      240.33      7.23 o
   4   2  18      100.56       94.90      5.76 o
   5   2  18      173.47      162.25      8.27 o
   6   2  18      128.31      124.59      7.99 o
   7   2  18       83.63       76.44      8.23 o
   8   2  18       81.70       79.57      8.45 o
   9   2  18       47.02       45.77      8.12 o
  10   2  18       84.98       82.71      8.52 o
 -10   3  18       50.60       46.59      8.68 o
  -9   3  18       93.00       94.02      8.11 o
  -8   3  18      247.83      269.79      9.34 o
  -7   3  18      139.29      124.33      9.21 o
  -6   3  18       74.73       76.14      6.84 o
  -5   3  18      126.65      122.46      7.26 o
  -4   3  18        6.94        9.53      4.95 o
  -3   3  18      467.23      484.71     10.28 o
  -2   3  18      428.51      448.09      8.35 o
  -1   3  18       14.27       12.36      4.42 o
   0   3  18      310.43      307.77      7.47 o
   1   3  18      154.21      149.85      6.00 o
   2   3  18       26.30       26.16      4.70 o
   3   3  18      215.93      212.94      6.70 o
   4   3  18      249.01      265.21      8.10 o
   5   3  18       92.55       87.89      6.32 o
   6   3  18        1.49        5.79      5.92 o
   7   3  18       18.39       21.88      7.04 o
   8   3  18       18.40       17.30      6.62 o
   9   3  18        8.70       16.13      7.73 o
  -9   4  18       28.19       29.33      7.59 o
  -8   4  18        4.68        7.36      6.56 o
  -7   4  18       38.60       49.57      7.07 o
  -6   4  18       16.28       15.59      5.72 o
  -5   4  18      207.21      204.30      8.42 o
  -4   4  18       84.61       69.36      6.73 o
  -3   4  18       77.20       72.57      5.56 o
  -2   4  18      188.76      171.07      6.88 o
  -1   4  18       10.15        9.45      4.68 o
   0   4  18      237.83      242.60      7.21 o
   1   4  18      252.71      271.71      7.48 o
   2   4  18       11.09        8.78      4.31 o
   3   4  18       93.18       94.34      5.92 o
   4   4  18       55.18       50.44      5.42 o
   5   4  18       90.56       87.77      6.11 o
   6   4  18       95.91       91.77      6.95 o
   7   4  18        9.80        9.50      6.47 o
   8   4  18        1.48        4.04      6.54 o
  -8   5  18      100.14      107.77      7.92 o
  -7   5  18       27.48       29.25      6.01 o
  -6   5  18      194.28      220.65      9.13 o
  -5   5  18       81.53       81.93      7.41 o
  -4   5  18       19.27       22.05      6.55 o
  -3   5  18       76.37       66.86      6.16 o
  -2   5  18      110.72       97.65      6.48 o
  -1   5  18       22.44       17.65      5.10 o
   0   5  18       12.63        9.59      5.30 o
   1   5  18       12.30       12.05      5.21 o
   2   5  18        4.01        7.09      4.83 o
   3   5  18      312.78      330.11      8.68 o
   4   5  18      540.05      578.84     13.57 o
   5   5  18       24.16       18.58      6.04 o
   6   5  18       90.61       94.77      7.09 o
   7   5  18      115.90      111.18      7.19 o
  -6   6  18      366.36      407.67     11.45 o
  -5   6  18       19.43       19.80      6.33 o
  -4   6  18        7.14        8.80      6.02 o
  -3   6  18       11.57       11.77      5.34 o
  -2   6  18       58.26       59.66      6.25 o
  -1   6  18       39.19       39.65      5.77 o
   0   6  18       24.42       27.64      6.24 o
   1   6  18      125.97      119.36      7.54 o
   2   6  18       58.39       53.64      7.17 o
   3   6  18      159.26      167.29      8.09 o
   4   6  18       40.00       42.41      6.76 o
  -4  -6  19       29.71       39.17     12.92 o
  -3  -6  19       73.37       76.70     13.37 o
  -2  -6  19       10.65       15.46     11.86 o
  -1  -6  19       11.75       21.74     10.35 o
   0  -6  19       15.47       12.95     10.70 o
   1  -6  19       60.74       51.57     12.23 o
   2  -6  19       86.60       88.48     11.93 o
   3  -6  19       68.75       87.96     11.71 o
  -7  -5  19       39.40       38.32     21.00 o
  -6  -5  19       29.62       33.21     11.40 o
  -5  -5  19       15.44       27.31     10.71 o
  -4  -5  19       43.29       34.77     10.93 o
  -3  -5  19      351.12      351.60     15.00 o
  -2  -5  19       47.28       49.97      9.72 o
  -1  -5  19       19.07       17.19      9.79 o
   0  -5  19       65.82       68.23     11.33 o
   1  -5  19       11.33        9.16      9.96 o
   2  -5  19      328.19      333.62     15.86 o
   3  -5  19      278.27      301.02     15.14 o
   4  -5  19       38.67       40.19     11.12 o
   5  -5  19       18.06        9.39     11.24 o
  -9  -4  19      185.49      187.39     15.53 o
  -8  -4  19        7.49       11.51     10.87 o
  -7  -4  19      185.59      162.80     14.84 o
  -6  -4  19      213.54      226.16     16.35 o
  -5  -4  19       14.48       26.69     10.85 o
  -4  -4  19       64.93       62.32     10.82 o
  -3  -4  19       25.25       23.04      7.42 o
  -2  -4  19       62.58       58.15      7.98 o
  -1  -4  19      175.77      161.30      9.93 o
   0  -4  19       94.97       99.47     11.13 o
   1  -4  19       11.61       11.56      8.44 o
   2  -4  19       20.89       24.14     10.49 o
   3  -4  19       43.14       47.44      8.40 o
   4  -4  19       47.83       53.54      8.94 o
   5  -4  19      186.33      179.58     11.24 o
   6  -4  19       90.26       83.24     10.24 o
   7  -4  19       25.51       20.06     11.08 o
 -10  -3  19       34.01       31.57      8.77 o
  -9  -3  19        9.87       21.49     10.08 o
  -8  -3  19       11.13       10.59     10.45 o
  -7  -3  19        8.60        5.69      8.35 o
  -6  -3  19      127.88      135.95     10.27 o
  -5  -3  19       98.50       92.52      9.05 o
  -4  -3  19      203.35      186.34     10.81 o
  -3  -3  19      707.52      727.96     16.69 o
  -2  -3  19      125.44      126.34      8.73 o
  -1  -3  19       12.44       20.71      7.23 o
   0  -3  19      240.35      235.18     10.38 o
   1  -3  19       11.36       10.90      7.10 o
   2  -3  19      528.63      551.25     13.80 o
   3  -3  19      228.17      222.92     10.68 o
   4  -3  19       66.06       59.28      9.06 o
   5  -3  19       64.48       64.46      9.48 o
   6  -3  19       14.40       10.02      9.52 o
   7  -3  19        2.39       10.43     14.08 o
   8  -3  19       16.05       17.16     14.69 o
 -10  -2  19       43.78       38.47      7.60 o
  -9  -2  19      118.70      128.76      7.60 o
  -8  -2  19       65.39       69.92      6.76 o
  -7  -2  19       77.13       76.21      6.36 o
  -6  -2  19      380.69      356.96      9.22 o
  -5  -2  19       16.96       15.43      4.63 o
  -4  -2  19       17.58       16.53      4.39 o
  -3  -2  19      207.32      209.94      6.17 o
  -2  -2  19       38.85       39.85      4.39 o
  -1  -2  19      532.97      539.58     11.38 o
   0  -2  19      351.87      348.92     11.31 o
   1  -2  19       32.42       34.52      7.68 o
   2  -2  19      401.28      392.03     13.61 o
   3  -2  19      128.23      120.35      9.17 o
   4  -2  19       28.69       25.48      7.94 o
   5  -2  19      207.52      208.40     10.92 o
   6  -2  19      234.90      237.59     17.84 o
   7  -2  19       72.15       65.25     13.87 o
   8  -2  19        3.18        0.81     14.55 o
   9  -2  19      118.39      107.36     12.62 o
 -11  -1  19        4.09        5.76      7.23 o
 -10  -1  19      101.93       95.54      7.29 o
  -9  -1  19      221.11      225.95      8.06 o
  -8  -1  19       40.00       43.33      6.40 o
  -7  -1  19       43.78       45.92      6.14 o
  -6  -1  19      221.27      222.66      7.18 o
  -5  -1  19      105.03       97.50      5.66 o
  -4  -1  19      222.40      222.27      6.51 o
  -3  -1  19      352.91      366.78      7.50 o
  -2  -1  19      203.22      197.99      6.00 o
  -1  -1  19       13.48       13.81      4.20 o
   0  -1  19       52.44       55.05      4.28 o
   1  -1  19      107.41      105.82      5.00 o
   2  -1  19      349.51      357.66      7.32 o
   3  -1  19      501.11      505.28      8.40 o
   4  -1  19      111.71      111.08      5.62 o
   5  -1  19       67.01       75.78      5.63 o
   6  -1  19      186.12      189.79      8.37 o
   7  -1  19       27.01       31.38      6.28 o
   8  -1  19      155.03      152.33      8.52 o
   9  -1  19      150.50      158.11      8.14 o
 -11   0  19       95.30      101.56      8.71 o
 -10   0  19        0.79        4.49      6.45 o
  -9   0  19      665.42      719.33     13.34 o
  -8   0  19      166.52      181.27      6.70 o
  -7   0  19      290.82      289.86      7.60 o
  -6   0  19      103.43      103.32      5.51 o
  -5   0  19       47.54       55.06      5.38 o
  -4   0  19      257.69      273.14      6.93 o
  -3   0  19        6.85        9.62      3.94 o
  -2   0  19       22.59       20.78      4.16 o
  -1   0  19       91.52       91.14      4.77 o
   0   0  19      191.73      195.07      5.87 o
   1   0  19      286.64      306.43      7.20 o
   2   0  19       42.25       45.15      4.82 o
   3   0  19      164.92      163.47      6.17 o
   4   0  19       21.33       22.13      4.88 o
   5   0  19      268.01      273.65      7.48 o
   6   0  19      108.39      102.16      7.24 o
   7   0  19       24.45       31.56      6.36 o
   8   0  19       17.59       20.96      6.66 o
   9   0  19      212.50      214.39      8.81 o
 -11   1  19        4.02        6.06      7.61 o
 -10   1  19      102.00      110.34      7.11 o
  -9   1  19      221.62      230.75      8.28 o
  -8   1  19       40.16       42.34      5.43 o
  -7   1  19       46.63       38.73      5.15 o
  -6   1  19      224.78      227.71      7.00 o
  -5   1  19      105.78       91.82      5.60 o
  -4   1  19      224.28      231.07      7.21 o
  -3   1  19      351.08      351.78      7.65 o
  -2   1  19      202.21      200.40      6.23 o
  -1   1  19       12.06       12.14      4.01 o
   0   1  19       51.16       55.08      4.32 o
   1   1  19      106.82       97.84      5.31 o
   2   1  19      358.09      369.55      8.53 o
   3   1  19      505.40      515.95      9.87 o
   4   1  19      111.30      110.11      5.98 o
   5   1  19       68.99       68.48      5.99 o
   6   1  19      185.52      182.65      9.18 o
   7   1  19       27.02       27.75      6.80 o
   8   1  19      148.05      148.41      7.70 o
   9   1  19      152.57      147.10      8.05 o
 -10   2  19       44.68       47.49      6.09 o
  -9   2  19      119.83      127.32      7.02 o
  -8   2  19       65.66       65.92      5.63 o
  -7   2  19       77.00       91.06      5.78 o
  -6   2  19      380.17      364.96     10.05 o
  -5   2  19       16.83       18.28      5.12 o
  -4   2  19       19.64       23.15      4.65 o
  -3   2  19      209.90      201.06      7.00 o
  -2   2  19       39.37       35.02      4.80 o
  -1   2  19      531.96      533.10      8.99 o
   0   2  19      350.63      351.82      7.75 o
   1   2  19       32.69       25.98      4.63 o
   2   2  19      401.65      412.09      9.19 o
   3   2  19      124.66      118.49      7.09 o
   4   2  19       29.04       22.13      5.94 o
   5   2  19      204.40      201.92      8.30 o
   6   2  19      236.96      246.83     10.56 o
   7   2  19       72.01       71.59      8.77 o
   8   2  19        3.81        3.85      6.92 o
   9   2  19      122.62      128.38      9.23 o
 -10   3  19       31.66       30.58      8.87 o
  -9   3  19        8.45        7.90      6.30 o
  -8   3  19       10.99       15.02      6.52 o
  -7   3  19        7.69       11.91      6.43 o
  -6   3  19      126.72      131.08      7.63 o
  -5   3  19       98.63       97.05      6.76 o
  -4   3  19      205.08      205.87      8.32 o
  -3   3  19      706.63      752.69     14.46 o
  -2   3  19      125.16      116.73      6.83 o
  -1   3  19       14.19        8.68      5.00 o
   0   3  19      240.54      239.95      7.97 o
   1   3  19       11.26       11.40      5.12 o
   2   3  19      526.78      544.90     10.39 o
   3   3  19      233.55      224.19     10.06 o
   4   3  19       66.63       68.43      7.07 o
   5   3  19       63.67       75.71      7.25 o
   6   3  19       16.57       16.27      6.34 o
   7   3  19        2.34        4.39      7.26 o
   8   3  19       14.41       20.74      7.88 o
  -9   4  19      189.20      208.42     10.80 o
  -8   4  19        7.59       12.83      6.91 o
  -7   4  19      188.98      196.27      9.02 o
  -6   4  19      215.36      215.55      9.08 o
  -5   4  19       14.75       21.62      5.88 o
  -4   4  19       66.20       67.42      6.48 o
  -3   4  19       26.20       27.13      5.51 o
  -2   4  19       62.60       64.94      6.56 o
  -1   4  19      172.01      161.77      7.18 o
   0   4  19       95.90       92.41      5.89 o
   1   4  19       11.89       11.00      4.54 o
   2   4  19       20.94       25.15      5.18 o
   3   4  19       42.88       42.18      5.10 o
   4   4  19       48.62       56.25      5.53 o
   5   4  19      188.61      199.70      7.53 o
   6   4  19       91.29       81.20      7.17 o
   7   4  19       25.35       27.89      7.37 o
  -7   5  19       39.73       38.29      6.88 o
  -6   5  19       30.10       28.65      6.50 o
  -5   5  19       15.75       13.56      6.08 o
  -4   5  19       42.35       42.42      6.73 o
  -3   5  19      350.77      356.45      9.43 o
  -2   5  19       46.93       46.25      6.02 o
  -1   5  19       17.48       15.98      5.29 o
   0   5  19       66.12       68.01      6.55 o
   1   5  19       10.86       10.91      5.35 o
   2   5  19      328.71      357.56      9.06 o
   3   5  19      278.81      292.68      8.52 o
   4   5  19       39.46       36.01      6.29 o
   5   5  19       17.83       21.04      6.42 o
  -4   6  19       27.74       37.94      7.40 o
  -3   6  19       77.57       82.48      7.06 o
  -2   6  19       10.89        9.19      5.83 o
  -1   6  19       12.05       11.20      6.27 o
   0   6  19       16.56       14.67      6.28 o
   1   6  19       61.20       66.98      7.07 o
   2   6  19       88.90      106.28      7.70 o
   3   6  19       68.29       70.68      6.95 o
  -5  -5  20       56.77       56.40     13.19 o
  -4  -5  20       43.76       52.55     12.92 o
  -3  -5  20       11.32       16.54     10.07 o
  -2  -5  20       29.08       24.35     10.50 o
  -1  -5  20       26.15       21.74      9.60 o
   0  -5  20       22.29       19.32     10.64 o
   1  -5  20      260.67      277.40     14.59 o
   2  -5  20      306.74      292.16     15.22 o
   3  -5  20       38.99       43.50     11.40 o
   4  -5  20        7.33        3.91     10.45 o
  -7  -4  20       41.08       52.58     12.35 o
  -6  -4  20       13.26       30.40     12.23 o
  -5  -4  20       15.53       21.09     13.47 o
  -4  -4  20      164.79      146.34     23.40 o
  -3  -4  20       75.47       68.59     12.87 o
  -2  -4  20       53.16       57.94      8.62 o
  -1  -4  20      424.22      437.48     13.26 o
   0  -4  20       85.06       86.87     11.15 o
   1  -4  20      155.20      174.54     14.54 o
   2  -4  20        3.10        7.02      9.43 o
   3  -4  20      208.96      211.96     11.51 o
   4  -4  20      254.69      250.23     12.10 o
   5  -4  20      233.79      247.98     12.53 o
   6  -4  20        9.13        9.65      9.68 o
  -9  -3  20       11.71       21.35     11.21 o
  -8  -3  20       69.54       57.20     11.66 o
  -7  -3  20       97.80      102.71     10.10 o
  -6  -3  20       10.54       12.50      8.11 o
  -5  -3  20      244.66      242.84     17.41 o
  -4  -3  20      328.10      324.11     16.18 o
  -3  -3  20      174.20      168.61     11.04 o
  -2  -3  20      104.54       96.83      8.73 o
  -1  -3  20       77.30       68.74      8.34 o
   0  -3  20       14.79       17.15      7.42 o
   1  -3  20      254.31      245.15     11.39 o
   2  -3  20      205.73      217.44     10.83 o
   3  -3  20       15.64       26.17      8.67 o
   4  -3  20       45.03       48.85      9.34 o
   5  -3  20       25.17       24.80      9.20 o
   6  -3  20        4.00       -0.27      9.70 o
   7  -3  20       17.20       16.74     11.13 o
  -9  -2  20        2.15        5.42      8.17 o
  -8  -2  20        3.04       10.24      8.58 o
  -7  -2  20      147.57      129.37     10.78 o
  -6  -2  20       67.58       77.12      9.60 o
  -5  -2  20       60.90       67.32      8.78 o
  -4  -2  20       44.43       46.29      8.51 o
  -3  -2  20        3.19       12.02      8.32 o
  -2  -2  20       99.81       97.74      7.74 o
  -1  -2  20      208.53      212.61      9.23 o
   0  -2  20        4.58       15.78      6.35 o
   1  -2  20      451.65      473.82     18.38 o
   2  -2  20        5.74       10.17      7.68 o
   3  -2  20      194.25      201.74     10.79 o
   4  -2  20      195.54      206.70     15.55 o
   5  -2  20      278.38      280.29     14.01 o
   6  -2  20       12.14       10.92      9.81 o
   7  -2  20       17.52       28.23     14.78 o
   8  -2  20       14.14       17.41     14.23 o
 -10  -1  20      267.81      302.38     10.32 o
  -9  -1  20        5.55        5.77      5.96 o
  -8  -1  20       68.64       63.91      7.04 o
  -7  -1  20       39.10       36.98      6.34 o
  -6  -1  20       32.53       30.91      5.06 o
  -5  -1  20      265.69      259.87      7.83 o
  -4  -1  20       83.75       79.90      5.15 o
  -3  -1  20       26.39       25.89      4.44 o
  -2  -1  20      112.27      100.16      5.31 o
  -1  -1  20       32.80       31.90      4.58 o
   0  -1  20       13.93       12.80      4.17 o
   1  -1  20      293.66      275.22      6.80 o
   2  -1  20      488.02      525.08      8.74 o
   3  -1  20       19.38       21.73      4.48 o
   4  -1  20       51.04       56.95      5.15 o
   5  -1  20       54.16       57.45      5.50 o
   6  -1  20        2.46        7.96      5.10 o
   7  -1  20       31.71       31.29      6.68 o
   8  -1  20      334.14      346.54     10.96 o
 -10   0  20       15.21       16.28      6.28 o
  -9   0  20      267.77      301.29      9.74 o
  -8   0  20       50.90       56.17      7.26 o
  -7   0  20        1.94        3.46      4.93 o
  -6   0  20       24.46       24.96      5.14 o
  -5   0  20      192.49      189.74      6.97 o
  -4   0  20       74.51       69.97      5.17 o
  -3   0  20        0.03        2.79      4.32 o
  -2   0  20       71.21       75.23      5.02 o
  -1   0  20       84.43       86.02      5.03 o
   0   0  20        0.03        3.04      3.94 o
   1   0  20       30.71       29.63      4.46 o
   2   0  20        0.32        2.05      4.43 o
   3   0  20       76.02       82.04      6.02 o
   4   0  20      577.69      597.89     10.24 o
   5   0  20      991.21     1053.84     13.19 o
   6   0  20        5.07        7.43      5.38 o
   7   0  20      307.18      330.15     10.77 o
   8   0  20       95.16      100.77      8.40 o
   9   0  20      154.73      168.89      8.68 o
 -10   1  20      268.82      305.42     14.09 o
  -9   1  20        6.05        3.77      5.84 o
  -8   1  20       67.56       65.96      5.94 o
  -7   1  20       39.74       38.69      5.67 o
  -6   1  20       32.72       31.17      4.98 o
  -5   1  20      266.87      276.38      7.62 o
  -4   1  20       84.07       79.94      5.63 o
  -3   1  20       26.50       23.32      4.68 o
  -2   1  20      112.67      116.00      5.52 o
  -1   1  20       32.51       27.31      4.38 o
   0   1  20       13.84       10.18      4.23 o
   1   1  20      291.93      297.63      7.47 o
   2   1  20      487.35      532.18     10.00 o
   3   1  20       19.19       22.31      5.31 o
   4   1  20       46.83       48.90      5.41 o
   5   1  20       53.37       55.69      5.69 o
   6   1  20        2.40        6.08      5.58 o
   7   1  20       32.02       33.76      7.76 o
   8   1  20      337.59      359.52     11.15 o
  -9   2  20        2.06       10.29      8.67 o
  -8   2  20        2.09        2.18      6.30 o
  -7   2  20      148.43      142.65      8.16 o
  -6   2  20       67.84       65.36      6.76 o
  -5   2  20       63.38       65.13      6.26 o
  -4   2  20       42.41       44.35      6.17 o
  -3   2  20        3.20        7.78      6.12 o
  -2   2  20       97.61      106.06      6.61 o
  -1   2  20      208.58      205.90      7.27 o
   0   2  20        4.58        4.42      4.98 o
   1   2  20      456.05      484.22     10.51 o
   2   2  20        6.77        9.37      4.95 o
   3   2  20      194.40      189.03      7.77 o
   4   2  20      195.30      210.42      8.92 o
   5   2  20      281.76      296.24     10.17 o
   6   2  20       12.15       10.07      6.47 o
   7   2  20       14.87       16.37      7.60 o
   8   2  20       13.74        5.05      7.31 o
  -9   3  20       11.38       14.83      6.75 o
  -8   3  20       71.21       76.06      7.61 o
  -7   3  20       98.37      103.43      7.92 o
  -6   3  20       10.31       14.05      6.52 o
  -5   3  20      246.28      234.98      9.14 o
  -4   3  20      328.39      331.17      9.92 o
  -3   3  20      174.03      170.84      8.65 o
  -2   3  20      104.22       83.60      7.30 o
  -1   3  20       76.63       64.99      5.75 o
   0   3  20       14.66       14.65      4.99 o
   1   3  20      254.71      256.34      8.32 o
   2   3  20      205.49      217.11      8.14 o
   3   3  20       15.41       15.22      5.82 o
   4   3  20       45.58       49.52      6.27 o
   5   3  20       24.87       22.45      6.88 o
   6   3  20        4.13        3.26      6.12 o
   7   3  20       18.29       16.13      7.08 o
  -7   4  20       37.89       37.29      7.42 o
  -6   4  20       13.01       17.54      6.78 o
  -5   4  20       14.21       14.37      6.81 o
  -4   4  20      162.16      164.75      8.67 o
  -3   4  20       75.43       78.21      7.55 o
  -2   4  20       52.30       41.40      7.59 o
  -1   4  20      424.44      439.62     11.24 o
   0   4  20       84.95       88.43      6.38 o
   1   4  20      156.89      171.00      8.01 o
   2   4  20        3.64        0.79      5.38 o
   3   4  20      208.62      213.26      8.42 o
   4   4  20      256.72      255.67      9.11 o
   5   4  20      239.15      247.24      8.87 o
   6   4  20        8.94       10.43      6.51 o
  -5   5  20       55.06       64.62      7.68 o
  -4   5  20       43.20       44.62      7.48 o
  -3   5  20       11.80       18.05      6.01 o
  -2   5  20       28.49       29.17      6.17 o
  -1   5  20       28.21       24.49      5.65 o
   0   5  20       22.27        6.95      6.00 o
   1   5  20      265.45      280.22      8.37 o
   2   5  20      308.69      310.00      8.82 o
   3   5  20       38.50       39.96      6.08 o
   4   5  20        9.03        6.52      5.87 o
  -3  -5  21      108.40      119.42     14.16 o
  -2  -5  21       94.43       91.34     12.34 o
  -1  -5  21       31.97       36.72     10.53 o
   0  -5  21       38.31       43.25     11.43 o
   1  -5  21      100.62      111.79     12.91 o
  -6  -4  21       56.70       62.06     11.96 o
  -5  -4  21       75.20       79.02     12.56 o
  -4  -4  21       73.26       94.17     13.46 o
  -3  -4  21      105.40      104.34     19.24 o
  -2  -4  21       34.28       35.72      8.93 o
  -1  -4  21       11.43       11.50      8.16 o
   0  -4  21       52.70       68.34      9.44 o
   1  -4  21       29.01       31.43     10.97 o
   2  -4  21       87.75       95.19     12.65 o
   3  -4  21      246.54      256.73     15.96 o
   4  -4  21      118.23      126.43     11.16 o
  -7  -3  21       46.34       39.19     11.27 o
  -6  -3  21        7.05       14.44      8.57 o
  -5  -3  21      201.62      196.67     11.58 o
  -4  -3  21      221.13      191.49     11.54 o
  -3  -3  21        4.08        5.48      8.54 o
  -2  -3  21      242.33      230.76     11.86 o
  -1  -3  21        1.11        8.37      8.10 o
   0  -3  21      462.16      487.21     14.30 o
   1  -3  21        6.08        3.31      8.24 o
   2  -3  21      120.26      119.33     14.16 o
   3  -3  21      102.19      101.33     10.28 o
   4  -3  21       97.23      116.80     11.34 o
   5  -3  21        6.14       11.28      9.59 o
   6  -3  21       46.21       45.23     11.56 o
  -8  -2  21      104.67      116.28     10.51 o
  -7  -2  21        5.07       11.50      8.58 o
  -6  -2  21       67.03       71.21      9.72 o
  -5  -2  21       20.06       17.95      9.29 o
  -4  -2  21       29.18       22.98      8.96 o
  -3  -2  21      233.22      235.49     12.13 o
  -2  -2  21      236.02      244.76     10.17 o
  -1  -2  21        7.79        6.01      6.69 o
   0  -2  21      161.47      153.89      8.82 o
   1  -2  21       98.34      101.48      9.66 o
   2  -2  21       16.25       19.82      8.13 o
   3  -2  21      125.73      113.49      9.93 o
   4  -2  21      100.09       96.64     10.16 o
   5  -2  21        7.80       26.62     11.05 o
   6  -2  21        5.17        6.64     10.27 o
   7  -2  21       61.47       69.71     12.80 o
  -9  -1  21       12.62       14.85      6.71 o
  -8  -1  21       13.63        9.67      6.44 o
  -7  -1  21        2.64        3.47      6.39 o
  -6  -1  21      188.22      175.52      7.32 o
  -5  -1  21      241.79      229.13      7.65 o
  -4  -1  21       20.63       25.66      4.80 o
  -3  -1  21       64.61       61.25      5.25 o
  -2  -1  21       70.59       74.40      5.28 o
  -1  -1  21       21.77       25.62      4.65 o
   0  -1  21      262.60      274.34      6.73 o
   1  -1  21       17.99       15.79      4.41 o
   2  -1  21       59.28       60.93      5.09 o
   3  -1  21       21.56       22.52      4.74 o
   4  -1  21      209.32      221.50      7.41 o
   5  -1  21       12.07       21.60      5.21 o
   6  -1  21      161.91      158.79      7.15 o
   7  -1  21       30.29       35.23     11.42 o
  -9   0  21       84.21       91.19      7.46 o
  -8   0  21      268.14      275.18     10.78 o
  -7   0  21       50.52       55.73      6.05 o
  -6   0  21      180.84      172.65      7.02 o
  -5   0  21       54.22       60.67      5.86 o
  -4   0  21       28.84       32.37      5.18 o
  -3   0  21       59.48       63.35      5.47 o
  -2   0  21        2.56        8.28      4.41 o
  -1   0  21        1.05        4.66      4.58 o
   0   0  21        5.67        8.91      4.24 o
   1   0  21       17.86       21.60      4.40 o
   2   0  21       58.57       59.22      5.57 o
   3   0  21      188.02      200.16      7.72 o
   4   0  21      153.61      150.81      7.34 o
   5   0  21       42.13       42.45      5.76 o
   6   0  21        0.02        2.92      5.52 o
   7   0  21      225.27      232.98      8.36 o
  -9   1  21       13.84       16.17      6.67 o
  -8   1  21       13.06       13.21      5.50 o
  -7   1  21        2.67        6.39      5.66 o
  -6   1  21      188.17      184.72      7.52 o
  -5   1  21      240.71      233.45      7.31 o
  -4   1  21       20.08       24.60      5.44 o
  -3   1  21       63.68       64.52      5.49 o
  -2   1  21       71.26       80.63      5.36 o
  -1   1  21       22.03       26.37      4.32 o
   0   1  21      268.74      271.34      7.42 o
   1   1  21       16.31       17.44      4.69 o
   2   1  21       57.97       50.60      5.26 o
   3   1  21       22.63       19.00      5.49 o
   4   1  21      208.07      224.07     11.64 o
   5   1  21       11.97       10.10      5.38 o
   6   1  21      159.13      166.28      7.88 o
   7   1  21       31.72       34.73      6.61 o
  -8   2  21      105.28      107.01      8.09 o
  -7   2  21        5.50       10.34      6.23 o
  -6   2  21       68.89       72.73      7.16 o
  -5   2  21       19.35       25.70      6.45 o
  -4   2  21       29.34       28.46      6.43 o
  -3   2  21      232.00      242.22      9.96 o
  -2   2  21      236.64      235.23      8.67 o
  -1   2  21        7.97        6.04      5.02 o
   0   2  21      161.54      150.04      7.10 o
   1   2  21       96.18       93.91      6.77 o
   2   2  21       16.44       14.51      5.44 o
   3   2  21      122.40      113.10      7.22 o
   4   2  21       98.42       93.22      7.67 o
   5   2  21        7.62       15.35      6.50 o
   6   2  21        5.07        8.24      6.64 o
   7   2  21       62.66       67.80      7.88 o
  -7   3  21       46.28       44.07      6.72 o
  -6   3  21        6.38        8.36      6.00 o
  -5   3  21      197.89      196.99     11.50 o
  -4   3  21      221.71      225.23      9.11 o
  -3   3  21        3.74        0.10      6.30 o
  -2   3  21      241.91      240.87      9.81 o
  -1   3  21        1.11        1.70      5.13 o
   0   3  21      463.00      491.68     10.76 o
   1   3  21        6.29        6.29      5.70 o
   2   3  21      119.92      116.30      7.31 o
   3   3  21      101.74      102.34      6.84 o
   4   3  21      100.98       98.62      6.96 o
   5   3  21        6.25        2.60      6.32 o
   6   3  21       48.97       46.74      6.89 o
  -6   4  21       57.46       58.30      7.04 o
  -5   4  21       73.62       77.35      7.37 o
  -4   4  21       72.95       76.88      7.35 o
  -3   4  21      105.25      103.62      8.12 o
  -2   4  21       37.01       34.20      7.72 o
  -1   4  21       11.80       10.39      6.30 o
   0   4  21       53.20       47.85      6.24 o
   1   4  21       30.31       28.00      6.17 o
   2   4  21       87.99      100.35      7.59 o
   3   4  21      247.28      259.12      9.34 o
   4   4  21      117.53      126.39      8.17 o
  -3   5  21      108.19      122.24      8.39 o
  -2   5  21       94.37      101.98      8.41 o
  -1   5  21       31.96       32.82      7.41 o
   0   5  21       39.05       41.18      7.53 o
   1   5  21       98.17      101.32      7.69 o
  -4  -4  22       73.33       68.56     20.36 o
  -3  -4  22      221.07      235.84     16.41 o
  -2  -4  22       63.18       62.55     13.78 o
  -1  -4  22      113.06      136.32     10.32 o
   0  -4  22        5.56       14.32      8.80 o
   1  -4  22       56.09       66.59     10.13 o
   2  -4  22      185.38      177.55     16.41 o
  -6  -3  22      114.80      108.45     14.30 o
  -5  -3  22       73.66       83.23     10.85 o
  -4  -3  22       44.62       43.88      9.82 o
  -3  -3  22       23.85       21.70      9.28 o
  -2  -3  22       16.92       24.01      8.56 o
  -1  -3  22      125.50      131.70     11.45 o
   0  -3  22      126.85      137.12     10.22 o
   1  -3  22        7.23        6.04      8.65 o
   2  -3  22       43.13       49.34      8.97 o
   3  -3  22       36.14       38.20      9.05 o
   4  -3  22       13.47       13.79      9.05 o
  -7  -2  22       12.73       10.96      8.97 o
  -6  -2  22        1.72        0.78      9.05 o
  -5  -2  22       24.32       25.99      8.85 o
  -4  -2  22      305.26      323.05     13.96 o
  -3  -2  22      351.90      384.39     14.43 o
  -2  -2  22       46.28       53.64      9.68 o
  -1  -2  22      149.10      156.97      9.67 o
   0  -2  22       44.50       48.32      8.36 o
   1  -2  22      135.24      135.14      8.85 o
   2  -2  22       48.02       52.33      9.17 o
   3  -2  22      223.13      250.19     12.17 o
   4  -2  22       11.79       26.19      9.25 o
   5  -2  22      112.67      119.12     12.84 o
  -8  -1  22        5.63       14.93      6.65 o
  -7  -1  22      354.63      357.59     16.63 o
  -6  -1  22      149.27      150.18      7.53 o
  -5  -1  22        6.13       10.93      5.34 o
  -4  -1  22       49.83       45.93      5.64 o
  -3  -1  22        6.30        8.74      4.82 o
  -2  -1  22       18.15       15.92      4.82 o
  -1  -1  22       24.08       22.74      4.80 o
   0  -1  22       30.48       32.03      5.20 o
   1  -1  22        4.26        4.51      4.36 o
   2  -1  22       68.62       74.62      5.48 o
   3  -1  22       27.76       34.52      6.46 o
   4  -1  22        4.77       19.90     10.71 o
   5  -1  22       85.09       94.03     12.29 o
   6  -1  22       71.93       71.70     11.83 o
  -8   0  22       54.66       68.74      7.32 o
  -7   0  22      127.58      141.31      7.97 o
  -6   0  22        6.17        8.85      5.07 o
  -5   0  22       27.20       25.09      5.55 o
  -4   0  22      237.78      250.53      8.38 o
  -3   0  22       82.41       85.07      6.05 o
  -2   0  22        5.17        4.25      4.75 o
  -1   0  22      114.29      119.74      6.17 o
   0   0  22       16.20       15.84      4.54 o
   1   0  22      129.60      130.72      5.95 o
   2   0  22      316.38      325.48      8.14 o
   3   0  22      411.39      430.74      9.97 o
   4   0  22        3.65        3.84      5.24 o
   5   0  22       36.03       34.96      5.80 o
   6   0  22        2.00        1.25      5.79 o
  -8   1  22        5.69        6.62      5.53 o
  -7   1  22      355.26      376.74      9.96 o
  -6   1  22      150.16      151.17      7.58 o
  -5   1  22        6.17        7.79      5.32 o
  -4   1  22       50.58       54.37      6.12 o
  -3   1  22        7.37       12.06      5.10 o
  -2   1  22       18.41       20.22      5.00 o
  -1   1  22       24.99       23.32      4.96 o
   0   1  22       28.40       31.00      5.24 o
   1   1  22        4.43        5.71      5.01 o
   2   1  22       64.30       65.77      5.54 o
   3   1  22       26.89       25.43      5.89 o
   4   1  22        4.74        3.64      5.60 o
   5   1  22       82.12       83.05      7.80 o
   6   1  22       73.87       69.95      7.24 o
  -7   2  22       13.15       13.23      6.11 o
  -6   2  22        1.86       11.84      6.06 o
  -5   2  22       24.61       28.06      6.49 o
  -4   2  22      304.94      319.01     11.16 o
  -3   2  22      354.65      379.58     11.66 o
  -2   2  22       45.84       48.29      6.70 o
  -1   2  22      151.75      155.12      7.69 o
   0   2  22       43.45       47.86      6.38 o
   1   2  22      135.23      136.98      7.12 o
   2   2  22       46.34       45.28      6.26 o
   3   2  22      224.65      241.97      8.80 o
   4   2  22       12.09       15.10      6.28 o
   5   2  22      112.65      115.89      8.45 o
  -6   3  22      114.94      114.32      8.46 o
  -5   3  22       73.69       79.42      7.89 o
  -4   3  22       44.78       45.28      7.25 o
  -3   3  22       25.51       34.92      7.37 o
  -2   3  22       16.72       27.50      6.86 o
  -1   3  22      124.14      112.33      7.36 o
   0   3  22      127.46      131.87      8.17 o
   1   3  22        7.35       10.16      5.89 o
   2   3  22       43.47       45.43      5.96 o
   3   3  22       35.97       37.16      6.03 o
   4   3  22       13.62       17.79      5.76 o
  -4   4  22       72.22       78.96      7.73 o
  -3   4  22      222.92      244.77      9.85 o
  -2   4  22       62.43       68.63      8.71 o
  -1   4  22      111.59      115.74      7.94 o
   0   4  22        5.59        5.50      6.96 o
   1   4  22       56.26       43.79      6.49 o
   2   4  22      186.77      175.95      8.26 o
  -4  -3  23       52.10       69.22     10.98 o
  -3  -3  23       12.74       22.43      9.55 o
  -2  -3  23      132.95      135.57     11.37 o
  -1  -3  23       22.28       23.76      9.72 o
   0  -3  23       18.37       22.96      9.02 o
   1  -3  23       11.13       10.17      8.81 o
   2  -3  23       63.25       74.69     12.72 o
  -5  -2  23      106.37      111.31     11.01 o
  -4  -2  23       61.70       71.65     10.13 o
  -3  -2  23       47.15       54.69      9.96 o
  -2  -2  23       30.15       45.92     10.67 o
  -1  -2  23        5.06        7.10      9.20 o
   0  -2  23       24.84       18.50      7.47 o
   1  -2  23      121.23      123.66      9.95 o
   2  -2  23      127.13      144.30     11.27 o
   3  -2  23        0.84        4.19      9.15 o
   4  -2  23       54.83       59.24     12.09 o
  -6  -1  23        3.03        8.39      6.19 o
  -5  -1  23       21.63       18.23      5.53 o
  -4  -1  23       53.38       61.37      6.76 o
  -3  -1  23       60.89       61.31      6.92 o
  -2  -1  23      172.58      171.34     10.14 o
  -1  -1  23       83.61       91.83      9.30 o
   0  -1  23       17.65       15.33      7.40 o
   1  -1  23       19.71       23.08      8.18 o
   2  -1  23       62.69       69.79      8.97 o
   3  -1  23       35.80       33.27     11.90 o
   4  -1  23      164.84      188.95     15.14 o
  -6   0  23       67.53       72.05      6.93 o
  -5   0  23      297.03      317.44      9.38 o
  -4   0  23       13.77       18.18      5.67 o
  -3   0  23       38.87       41.37      5.63 o
  -2   0  23        2.11        7.76      5.24 o
  -1   0  23        6.87        7.13      5.13 o
   0   0  23       41.22       41.99      5.33 o
   1   0  23        0.05        2.11      5.50 o
   2   0  23       44.34       47.59      5.46 o
   3   0  23      189.92      200.08      8.08 o
   4   0  23        2.86        6.02      5.76 o
   5   0  23       25.69       21.36      6.07 o
  -6   1  23        3.41        8.57      5.71 o
  -5   1  23       21.80       22.72      5.60 o
  -4   1  23       55.21       63.90      6.41 o
  -3   1  23       61.18       63.66      6.02 o
  -2   1  23      174.20      190.79      7.42 o
  -1   1  23       81.12       78.55      6.49 o
   0   1  23       16.80       16.19      5.57 o
   1   1  23       19.17       22.38      5.59 o
   2   1  23       63.83       64.30      6.57 o
   3   1  23       35.67       40.53      6.45 o
   4   1  23      166.53      187.39      9.16 o
  -5   2  23      106.53      115.52      8.03 o
  -4   2  23       62.68       66.62      7.50 o
  -3   2  23       46.62       51.30      7.26 o
  -2   2  23       30.06       31.68      6.92 o
  -1   2  23        5.07        5.02      6.46 o
   0   2  23       24.86       24.46      5.66 o
   1   2  23      119.17      126.77      7.61 o
   2   2  23      126.43      129.62      7.73 o
   3   2  23        0.81        4.53      6.03 o
   4   2  23       54.52       56.43      6.97 o
  -4   3  23       53.69       57.80      7.70 o
  -3   3  23       12.85       15.28      7.41 o
  -2   3  23      132.92      138.05      9.08 o
  -1   3  23       21.81       21.31      7.02 o
   0   3  23       18.77       21.58      5.84 o
   1   3  23       11.92        4.76      5.95 o
   2   3  23       63.16       63.96      6.89 o
  -2  -2  24       12.90       12.53      9.79 o
  -1  -2  24       19.77       23.64      9.37 o
   0  -2  24       69.38       84.78     11.27 o
  -4  -1  24        8.51       22.53      9.44 o
  -3  -1  24        4.65        3.72      8.98 o
  -2  -1  24        1.49        6.43      7.72 o
  -1  -1  24       19.69       17.17      7.88 o
   0  -1  24       10.15       15.66      8.24 o
   1  -1  24       13.56       22.15      7.84 o
   2  -1  24        3.96        6.83      8.22 o
  -4   0  24       12.75       17.68      6.04 o
  -3   0  24       35.93       39.05      5.86 o
  -2   0  24       73.91       80.99      6.51 o
  -1   0  24        4.48        3.53      5.82 o
   0   0  24       65.15       63.31      6.03 o
   1   0  24      132.66      149.88      6.97 o
   2   0  24        1.42        2.68      5.13 o
  -4   1  24        8.70       12.68      6.27 o
  -3   1  24        5.13        5.19      6.48 o
  -2   1  24        1.39        3.87      6.49 o
  -1   1  24       20.19       22.13      6.23 o
   0   1  24       10.87       12.03      5.67 o
   1   1  24       13.16       14.81      5.60 o
   2   1  24        3.90        9.84      6.02 o
  -2   2  24       12.04       16.40      6.79 o
  -1   2  24       19.69       17.62      6.44 o
   0   2  24       69.50       65.81      7.05 o
 
